# Supplementary material for: Sexual dimorphic miRNA-mediated response of bovine elongated embryos to the maternal microenvironment
Source: PLoS One. 2024 Feb 29;19(2):e0298835. doi: 10.1371/journal.pone.0298835 (PMC10903816; doi:10.1371/journal.pone.0298835)
Supplement: S1 Table — (XLSX) [file pone.0298835.s001.xlsx]

## Sheet: Tabelle1
S1 Table The miRNAs detected in all biological replicated of CM, CF, HM and HF
miRNA	CM1	CM2	CM3	CM4	CM5	CF1	CF2	CF3	CF4	CF5	HM1	HM2	HM3	HM4	HM5	HF1	HF2	HF3	HF4	HF5	Averag_CM	Averagae_CF	Average_HM	Average_HF	Average_all_samples
bta-miR-10b	98109	62743	32872	36988	61522	34916	137694	112188	69146	83768	60700	27942	57972	81442	120511	58102	33487	34137	80636	68755	58446.8	87542.4	69713.4	55023.4	67681.5
bta-miR-148a	56095	49947	35163	34280	58893	25653	139390	93650	68634	71758	47013	23807	40085	63303	69982	75654	36220	33482	103981	76013	46875.6	79817	48838	65070	60150.2
bta-miR-21-5p	40002	38807	36058	27020	53060	24310	96760	57089	60366	41922	50109	22599	30647	58760	59725	54070	35719	35069	94895	76606	38989.4	56089.4	44368	59271.8	49679.7
bta-miR-92a	48465	36893	32845	20861	51626	24511	78465	40553	47818	34872	42515	31905	33178	60114	67603	56086	28258	37910	45968	40562	38138	45243.8	47063	41756.8	43050.4
bta-miR-6119-5p	42924	40864	29753	19800	56389	44518	112534	66131	72062	47744	46553	31168	35076	56930	68826	132841	53009	46698	80310	59430	37946	68597.8	47710.6	74457.6	57178
bta-miR-378	28268	28359	22872	15697	39731	20294	69870	36925	34333	25215	33874	18185	23509	43114	46759	44172	21901	24943	35481	30161	26985.4	37327.4	33088.2	31331.6	32183.2
bta-miR-191	40624	22669	13381	15564	38556	19111	63067	46331	38483	34730	26889	18044	32811	40766	42542	40067	19523	19821	37096	22749	26158.8	40344.4	32210.4	27851.2	31641.2
bta-miR-186	27548	25243	22091	17091	36486	16485	55164	33126	30122	20627	26855	15916	21198	35699	43526	35103	18922	18786	32297	26089	25691.8	31104.8	28638.8	26239.4	27918.7
bta-miR-22-3p	25389	23590	24952	11933	27312	12050	64532	41296	37710	34832	24120	11899	14875	32398	37455	40047	20807	21170	40686	44332	22635.2	38084	24149.4	33408.4	29569.2
bta-miR-182	29318	22402	15722	16223	28784	14230	49334	28186	30999	26740	18913	17296	18618	32058	32379	30277	16315	16306	41595	24551	22489.8	29897.8	23852.8	25808.8	25512.3
bta-miR-30d	24245	18599	17519	14074	32665	14369	52620	30518	25669	22562	24653	14443	18129	28905	34976	30956	12943	17023	31397	23927	21420.4	29147.6	24221.2	23249.2	24509.6
bta-miR-10a	26392	14828	10627	12877	23212	10256	34479	17880	12722	24124	26466	15920	21225	23870	30773	22931	7242	10918	14021	7425	17587.2	19892.2	23650.8	12507.4	18409.4
bta-miR-26a	18861	13853	11139	8125	22766	9153	31475	22080	18082	14205	16535	10598	14112	20458	24791	38624	9167	10664	21906	15250	14948.8	18999	17298.8	19122.2	17592.2
bta-miR-192	16789	11332	8965	6946	16617	6676	27092	15580	10728	13125	14611	8218	12593	12623	21347	28855	7582	10720	16353	9617	12129.8	14640.2	13878.4	14625.4	13818.5
bta-miR-30e-5p	10835	9280	7230	6554	12560	5475	21306	13941	12254	9669	10239	5490	8283	11614	14428	14847	6417	6622	13102	7724	9291.8	12529	10010.8	9742.4	10393.5
bta-miR-25	9562	8272	5905	5060	11201	4310	16046	11862	9335	8020	8932	4715	6573	10094	13364	16265	4664	5631	10791	7999	8000	9914.6	8735.6	9070	8930.05
bta-miR-16b	9308	7290	5516	4517	9045	4997	18201	11102	9659	7593	8231	4701	6018	11024	12240	11688	5738	5862	8527	6770	7135.2	10310.4	8442.8	7717	8401.35
bta-miR-660	8654	6812	6753	3825	9141	4178	20708	11544	9357	11226	7953	4410	6623	10715	13398	13091	6195	6109	16080	11203	7037	11402.6	8619.8	10535.6	9398.75
bta-miR-27b	5045	4415	6912	4261	11371	2301	10394	7864	5170	5104	5051	2505	3868	4803	11075	11245	2230	3220	6277	4108	6400.8	6166.6	5460.4	5416	5860.95
bta-miR-371	6198	7879	3774	3822	8541	4753	13641	7390	8395	5011	8609	4296	6171	11124	9400	15650	6252	6105	11562	6501	6042.8	7838	7920	9214	7753.7
bta-miR-26b	5530	5651	3351	3154	8455	3385	11866	11021	7623	5422	4947	2426	5261	7670	10002	7358	4480	3257	6998	5028	5228.2	7863.4	6061.2	5424.2	6144.25
bta-miR-151-5p	6242	4374	3795	2718	5638	2622	10627	6212	6135	4847	5060	3263	4235	6469	8232	11102	3081	4210	7041	5111	4553.4	6088.6	5451.8	6109	5550.7
bta-miR-30a-5p	2105	1978	4742	2746	8962	1274	6990	4525	3449	3765	3872	1513	1826	3708	5646	3928	1686	1809	3923	3586	4106.6	4000.6	3313	2986.4	3601.65
bta-miR-423-3p	5378	4165	3968	1886	4576	2700	7553	3907	5187	3540	4629	4351	3311	6708	6421	5719	3368	4204	5897	5079	3994.6	4577.4	5084	4853.4	4627.35
bta-miR-155	4804	4384	1766	3226	5682	2679	2884	1840	2181	1769	5184	2965	4128	6735	11104	5071	1975	1701	3766	1461	3972.4	2270.6	6023.2	2794.8	3765.25
bta-miR-151-3p	5214	3560	2551	2568	5341	2352	8740	6194	5232	4947	4243	2598	4204	6016	7100	7052	2810	3065	6378	4425	3846.8	5493	4832.2	4746	4729.5
bta-miR-2284x	4144	4245	3292	2333	5192	2796	8402	5160	5996	3941	4160	2498	2797	5705	6883	5011	3666	3126	5783	5737	3841.2	5259	4408.6	4664.6	4543.35
bta-miR-2284y	4144	4245	3292	2333	5192	2794	8402	5160	5996	3941	4159	2497	2797	5705	6882	5010	3666	3126	5783	5737	3841.2	5258.6	4408	4664.4	4543.05
bta-miR-2285av	4144	4245	3292	2333	5192	2794	8402	5160	5996	3941	4159	2497	2797	5705	6882	5010	3666	3126	5783	5737	3841.2	5258.6	4408	4664.4	4543.05
bta-miR-130b	3403	2688	2190	1912	3310	1778	5922	2953	2796	2296	3114	2106	2341	3292	4966	7308	2125	2514	2610	1990	2700.6	3149	3163.8	3309.4	3080.7
bta-miR-423-5p	4995	1944	2448	1310	2646	1180	3718	1552	2838	2076	2326	2119	2381	3570	3905	3925	1488	3058	4211	3479	2668.6	2272.8	2860.2	3232.2	2758.45
bta-miR-103	2541	2658	2319	1416	3648	1726	5293	3272	2846	1949	2931	1755	1836	3302	4447	3670	1975	1908	2928	3091	2516.4	3017.2	2854.2	2714.4	2775.55
bta-miR-93	2368	2590	1988	1757	3605	1950	5359	3544	2825	1779	3328	1750	1924	3556	4271	4131	1982	1776	2979	2634	2461.6	3091.4	2965.8	2700.4	2804.8
bta-miR-30b-5p	1884	2272	2072	1406	3592	1567	6114	2760	2490	1688	3241	1820	1742	2767	4420	5474	1859	2371	3283	2825	2245.2	2923.8	2798	3162.4	2782.35
bta-miR-183	3022	1772	1282	1478	2749	1234	4287	3292	2390	2582	1814	1299	1826	2538	3212	4475	1265	1162	3911	2351	2060.6	2757	2137.8	2632.8	2397.05
bta-miR-30c	2440	1696	1884	1123	2431	1197	4558	1659	2401	1537	2152	1885	1742	2879	3501	4264	1677	2091	2716	2535	1914.8	2270.4	2431.8	2656.6	2318.4
bta-miR-130a	1402	2181	2160	1123	2409	1062	2731	1820	1682	701	1672	987	988	2130	3465	4202	1149	1453	1549	1647	1855	1599.2	1848.4	2000	1825.65
bta-miR-17-5p	1762	2008	1233	1231	2996	1470	3934	3047	2195	1323	2363	1109	1529	2934	3230	3075	1426	1228	1939	1358	1846	2393.8	2233	1805.2	2069.5
bta-miR-19b	1635	2069	1468	1289	2640	1154	4055	2549	2055	1438	2102	1103	1307	2221	2826	2537	1340	1482	1923	1484	1820.2	2250.2	1911.8	1753.2	1933.85
bta-miR-296-3p	2348	1677	1736	907	2008	983	3375	1462	1922	1672	2005	1344	1397	3202	2987	3078	1234	1826	1920	2887	1735.2	1882.8	2187	2189	1998.5
bta-miR-302d	1411	2176	1069	1090	2709	1574	4533	3278	1775	1394	2733	1253	1613	2393	3203	3858	1474	1665	1163	1023	1691	2510.8	2239	1836.6	2069.35
bta-miR-302a	1410	2169	1069	1086	2706	1573	4528	3277	1773	1391	2727	1251	1611	2392	3199	3855	1470	1656	1160	1021	1688	2508.4	2236	1832.4	2066.2
bta-miR-9-5p	2201	2112	1164	725	1805	1008	6027	3843	3795	2503	1952	899	892	2525	2154	2472	1698	1372	3360	3885	1601.4	3435.2	1684.4	2557.4	2319.6
bta-miR-148b	2236	1489	1117	965	1881	953	3933	2823	1681	2075	1661	794	1316	1859	2415	2576	923	1015	2229	2019	1537.6	2293	1609	1752.4	1798
bta-miR-375	2419	1220	1291	674	1923	919	3855	2606	2642	1416	1417	1070	1077	1734	2441	1793	1301	1148	2079	2811	1505.4	2287.6	1547.8	1826.4	1791.8
bta-miR-101	1314	1605	1348	847	1989	876	3850	2174	1672	1316	1796	839	1127	1823	2789	2665	1082	1356	2167	1554	1420.6	1977.6	1674.8	1764.8	1709.45
bta-miR-302b	1155	1757	989	876	2102	1254	3656	2538	1366	1035	2150	1054	1272	2042	2618	3112	1266	1426	924	840	1375.8	1969.8	1827.2	1513.6	1671.6
bta-miR-421	1926	1293	1220	745	1618	841	2852	1677	2085	1720	1310	1072	1039	2120	2132	3290	1099	1125	2853	2663	1360.4	1835	1534.6	2206	1734
bta-miR-320a	1237	1222	980	757	2007	891	1865	1164	1311	890	1543	1005	1139	1642	2102	2148	998	1316	1889	1253	1240.6	1224.2	1486.2	1520.8	1367.95
bta-miR-532	1066	1372	1057	785	1917	955	2718	1960	1579	1316	1584	889	1080	1798	2041	2550	1146	1044	2419	1239	1239.4	1705.6	1478.4	1679.6	1525.75
bta-miR-92b	1319	703	923	449	2436	557	2279	1306	1421	1499	1465	961	808	1527	1821	1567	770	1000	1996	2117	1166	1412.4	1316.4	1490	1346.2
bta-miR-16a	1183	1137	848	735	1731	927	2867	2023	1535	1099	1448	701	999	1566	2261	2054	956	803	1632	1243	1126.8	1690.2	1395	1337.6	1387.4
bta-miR-34c	273	356	422	256	4218	276	914	808	977	733	2874	961	250	602	1511	1099	105	115	778	613	1105	741.6	1239.6	542	907.05
bta-miR-20a	818	1226	665	712	1906	931	2323	1810	1263	687	1542	661	905	1600	1701	1805	859	784	1103	771	1065.4	1402.8	1281.8	1064.4	1203.6
bta-miR-127	1229	1334	592	837	1228	916	2083	1386	1504	1975	1867	761	1322	1207	1682	1671	1157	1175	686	3139	1044	1572.8	1367.8	1565.6	1387.55
bta-miR-15b	1106	1108	716	483	1713	691	2398	2086	1237	868	1440	684	809	1500	1755	3072	890	821	1177	1059	1025.2	1456	1237.6	1403.8	1280.65
bta-miR-1246	237	319	1688	508	2346	61	706	644	679	438	126	180	213	284	556	452	112	270	753	251	1019.6	505.6	271.8	367.6	541.15
bta-miR-99b	1313	590	729	680	1755	531	1017	1177	709	937	1364	594	679	773	1975	1062	427	731	1337	543	1013.4	874.2	1077	820	946.15
bta-miR-200a	821	926	1086	632	1573	469	1890	1481	1216	508	945	490	447	974	1569	1153	667	520	1038	976	1007.6	1112.8	885	870.8	969.05
bta-miR-141	383	357	1401	774	2116	82	725	699	534	592	589	184	213	291	1286	1541	70	174	721	442	1006.2	526.4	512.6	589.6	658.7
bta-miR-769	900	1043	815	550	1194	542	2560	1559	1297	1026	1248	553	834	1434	1548	1471	796	801	1433	959	900.4	1396.8	1123.4	1092	1128.15
bta-miR-19a	876	997	763	506	1285	575	2019	1312	1100	629	990	594	681	1168	1317	1405	635	765	1024	721	885.4	1127	950	910	968.1
bta-let-7a-5p	460	426	882	310	1919	171	465	400	353	245	690	311	265	419	891	651	167	251	377	425	799.4	326.8	515.2	374.2	503.9
bta-miR-484	1160	650	645	426	861	406	1673	798	842	671	813	691	611	1072	1223	2205	379	726	1111	960	748.4	878	882	1076.2	896.15
bta-miR-125a	976	522	651	321	1131	420	748	579	613	715	863	687	531	1007	1069	1413	433	647	884	510	720.2	615	831.4	777.4	736
bta-miR-1307	751	643	592	380	845	526	1563	713	816	528	852	532	534	1016	1220	1378	548	650	768	772	642.2	829.2	830.8	823.2	781.35
bta-miR-11986b	874	698	407	283	902	382	1912	1859	983	841	706	210	554	885	1266	2223	559	526	1150	819	632.8	1195.4	724.2	1055.4	901.95
bta-miR-425-5p	743	604	473	368	972	412	1443	998	666	521	771	447	568	818	1036	1295	554	580	840	670	632	808	728	787.8	738.95
bta-miR-28	634	554	649	409	871	418	1520	812	724	637	906	588	587	991	1270	1420	513	762	1216	1033	623.4	822.2	868.4	988.8	825.7
bta-miR-342	410	715	503	230	1245	891	1505	772	645	343	857	865	454	1057	1122	2221	891	858	889	955	620.6	831.2	871	1162.8	871.4
bta-let-7f	470	346	836	262	1189	213	813	635	530	425	407	214	253	348	723	672	256	377	682	631	620.6	523.2	389	523.6	514.1
bta-miR-29a	583	668	611	310	844	298	1771	1001	843	754	543	258	342	886	870	1517	438	431	1002	892	603.2	933.4	579.8	856	743.1
bta-miR-429	439	502	661	369	922	225	859	758	612	317	472	266	267	558	961	1049	264	280	471	528	578.6	554.2	504.8	518.4	539
bta-miR-2285k	870	519	342	305	746	301	1109	795	768	595	528	213	432	640	894	835	308	450	942	632	556.4	713.6	541.4	633.4	611.2
bta-miR-301a	510	632	492	421	686	388	1220	685	544	390	646	376	430	648	1078	1085	397	416	739	643	548.2	645.4	635.6	656	621.3
bta-miR-2284z	553	628	428	256	739	340	1229	722	781	452	432	262	447	820	792	935	372	418	755	543	520.8	704.8	550.6	604.6	595.2
bta-miR-2284aa	553	628	428	256	739	340	1229	722	781	452	431	262	447	820	792	935	372	418	754	543	520.8	704.8	550.4	604.4	595.1
bta-miR-2478	1301	523	115	84	567	491	1177	838	614	814	674	480	761	1018	1035	702	459	919	1893	1006	518	786.8	793.6	995.8	773.55
bta-miR-140	432	484	462	289	802	313	1434	746	603	469	672	424	493	784	870	662	464	448	808	636	493.8	713	648.6	603.6	614.75
bta-miR-18a	379	600	322	303	816	385	1139	907	502	305	609	271	424	717	875	851	378	329	457	377	484	647.6	579.2	478.4	547.3
bta-miR-411a	520	597	308	358	538	295	937	518	614	1074	929	348	542	484	657	787	550	565	333	1610	464.2	687.6	592	769	628.2
bta-miR-107	364	410	526	239	663	273	937	481	443	337	482	237	266	520	959	850	306	354	480	452	440.4	494.2	492.8	488.4	478.95
bta-miR-378c	328	479	524	342	461	235	875	463	422	270	453	195	233	414	831	1084	254	365	371	253	426.8	453	425.2	465.4	442.6
bta-miR-450b	614	437	370	199	488	345	1320	968	730	905	418	147	317	598	877	666	371	281	975	789	421.6	853.6	471.4	616.4	590.75
bta-miR-4449	54	136	992	529	389	32	243	77	87	71	89	100	11	30	223	57	109	171	101	62	420	102	90.6	100	178.15
bta-let-7b	75	76	493	168	1243	31	62	101	123	73	211	65	63	89	330	208	20	40	119	74	411	78	151.6	92.2	183.2
bta-miR-23b-3p	266	374	232	304	793	301	711	514	383	289	479	237	356	445	759	835	229	199	427	259	393.8	439.6	455.2	389.8	419.6
bta-miR-10174-3p	266	374	232	304	793	301	711	514	383	289	479	237	356	445	759	835	229	199	427	259	393.8	439.6	455.2	389.8	419.6
bta-miR-302c	277	506	261	307	565	338	1094	915	342	364	621	270	355	442	825	1282	254	323	238	190	383.2	610.6	502.6	457.4	488.45
bta-miR-194	435	321	283	218	567	213	743	441	416	351	562	259	313	407	556	637	265	376	449	257	364.8	432.8	419.4	396.8	403.45
bta-miR-193b	351	464	280	205	494	214	991	576	542	425	442	186	242	640	572	1463	298	190	618	486	358.8	549.6	416.4	611	483.95
bta-miR-361	460	324	230	241	505	367	1009	797	678	540	381	218	362	501	682	1540	387	291	728	484	352	678.2	428.8	686	536.25
bta-miR-106b	301	402	359	210	476	239	736	579	368	216	528	254	253	414	609	1011	297	304	342	345	349.6	427.6	411.6	459.8	412.15
bta-miR-2285f	403	390	256	174	489	200	705	592	475	401	373	167	255	425	514	572	237	326	509	369	342.4	474.6	346.8	402.6	391.6
bta-miR-2336	344	301	314	159	442	200	803	419	392	258	324	144	261	481	503	590	255	370	506	472	312	414.4	342.6	438.6	376.9
bta-miR-128	343	328	264	143	420	205	677	383	363	239	376	269	221	438	579	849	242	281	387	296	299.6	373.4	376.6	411	365.15
bta-miR-2285g	400	351	214	151	333	151	694	472	357	336	308	128	257	414	333	531	194	218	447	280	289.8	402	288	334	328.45
bta-miR-381	262	392	270	195	193	118	432	219	324	623	617	145	216	264	281	439	332	300	220	1281	262.4	343.2	304.6	514.4	356.15
bta-miR-15a	226	284	272	172	358	174	627	399	292	243	298	170	153	320	421	578	185	215	267	262	262.4	347	272.4	301.4	295.8
bta-miR-7	245	273	174	232	377	145	533	528	502	276	257	144	191	337	308	350	167	168	344	213	260.2	396.8	247.4	248.4	288.2
bta-miR-744	401	205	274	135	269	139	631	208	336	267	311	234	224	450	412	467	226	283	419	528	256.8	316.2	326.2	384.6	320.95
bta-let-7g	84	75	378	111	626	35	63	62	66	51	137	39	30	50	198	115	19	31	84	80	254.8	55.4	90.8	65.8	116.7
bta-miR-505	161	282	250	120	405	251	626	393	361	184	316	198	159	372	453	877	279	307	334	357	243.6	363	299.6	430.8	334.25
bta-miR-210	287	354	188	95	291	99	566	280	228	226	176	93	130	349	388	323	192	124	621	315	243	279.8	227.2	315	266.25
bta-miR-2285q	364	217	211	150	264	163	730	427	303	275	249	117	183	326	407	505	177	220	389	382	241.2	379.6	256.4	334.6	302.95
bta-miR-197	254	237	152	237	325	153	567	271	261	207	271	212	203	389	382	775	222	251	370	232	241	291.8	291.4	370	298.55
bta-miR-27a-3p	117	110	378	114	441	39	276	185	133	130	194	65	64	106	261	320	64	87	245	169	232	152.6	138	177	174.9
bta-miR-2344	217	172	226	127	412	194	561	184	279	186	329	237	233	350	428	404	224	261	278	195	230.8	280.8	315.4	272.4	274.85
bta-miR-1468	149	115	273	137	464	177	315	186	228	197	284	154	213	173	549	328	83	245	246	198	227.6	220.6	274.6	220	235.7
bta-miR-143	82	83	225	128	591	31	134	112	92	87	73	111	214	135	268	236	30	62	73	69	221.8	91.2	160.2	94	141.8
bta-miR-3432a	237	249	137	126	346	212	428	281	305	162	394	196	281	368	399	411	182	227	292	173	219	277.6	327.6	257	270.3
bta-miR-7857-5p	314	220	120	128	287	128	407	202	273	172	227	152	208	264	292	301	164	172	393	340	213.8	236.4	228.6	274	238.2
bta-miR-2285bc	322	245	142	89	264	117	369	208	277	172	162	141	128	335	246	624	124	149	247	182	212.4	228.6	202.4	265.2	227.15
bta-miR-6119-3p	218	237	176	112	293	154	646	475	297	323	272	130	167	264	371	908	216	284	398	322	207.2	379	240.8	425.6	313.15
bta-miR-21-3p	186	194	313	78	251	181	764	543	281	449	524	153	232	295	502	784	218	234	645	611	204.4	443.6	341.2	498.4	371.9
bta-miR-7857-3p	252	217	125	122	271	117	368	258	195	184	173	134	126	256	261	664	86	98	209	230	197.4	224.4	190	257.4	217.3
bta-miR-150	171	238	151	59	367	363	380	101	95	99	342	433	196	322	343	979	290	518	144	85	197.2	207.6	327.2	403.2	283.8
bta-miR-2285aa	171	180	149	71	343	157	496	339	282	172	245	139	159	319	224	228	203	171	272	272	182.8	289.2	217.2	229.2	229.6
bta-miR-1260b	461	173	32	30	210	244	337	257	204	221	212	231	223	347	380	245	274	296	556	273	181.2	252.6	278.6	328.8	260.3
bta-miR-23a	52	81	184	112	462	27	165	131	105	64	120	55	47	92	212	203	44	32	159	66	178.2	98.4	105.2	100.8	120.65
bta-miR-374a	202	197	142	111	232	91	383	345	258	259	164	82	115	229	286	405	144	142	388	215	176.8	267.2	175.2	258.8	219.5
bta-miR-193a-3p	44	160	255	55	323	141	367	77	107	44	562	313	106	161	313	1967	242	375	220	218	167.4	147.2	291	604.4	302.5
bta-miR-149-5p	152	151	167	63	291	138	303	160	136	79	244	200	109	267	348	629	177	155	250	184	164.8	163.2	233.6	279	210.15
bta-miR-365-3p	182	220	125	81	210	136	347	342	217	165	246	123	147	272	231	266	137	114	272	189	163.6	241.4	203.8	195.6	201.1
bta-miR-31	35	54	258	77	382	26	57	36	34	31	105	35	28	50	154	99	19	34	48	46	161.2	36.8	74.4	49.2	80.4
bta-miR-502b	192	165	133	105	183	144	547	403	263	375	230	115	203	284	320	268	145	106	395	272	155.6	346.4	230.4	237.2	242.4
bta-miR-2285bn	244	157	92	73	200	82	300	237	224	139	133	67	110	161	237	268	103	141	282	159	153.2	196.4	141.6	190.6	170.45
bta-miR-2285ar	256	178	140	53	129	117	223	251	305	198	141	93	61	134	200	175	135	164	175	259	151.2	218.8	125.8	181.6	169.35
bta-miR-2284ac	200	140	110	84	220	92	372	285	216	113	123	70	126	206	222	276	111	73	144	123	150.8	215.6	149.4	145.4	165.3
bta-miR-2285ai-5p	200	140	110	84	220	91	372	283	216	111	123	70	126	206	222	276	111	73	144	123	150.8	214.6	149.4	145.4	165.05
bta-miR-185	55	156	132	94	310	85	229	199	155	98	203	83	133	158	296	186	126	125	306	258	149.4	153.2	174.6	200.2	169.35
bta-miR-200b	88	80	147	81	340	50	127	150	112	60	88	35	40	82	207	104	56	62	108	102	147.2	99.8	90.4	86.4	105.95
bta-miR-339a	114	159	140	80	190	99	341	241	136	135	256	75	103	183	277	578	91	143	203	157	136.6	190.4	178.8	234.4	185.05
bta-miR-339b	114	159	138	78	190	99	341	241	136	134	256	75	103	183	277	578	91	143	203	157	135.8	190.2	178.8	234.4	184.8
bta-miR-331-3p	105	172	98	73	208	152	400	203	164	102	169	108	103	222	249	336	113	107	219	170	131.2	204.2	170.2	189	173.65
bta-miR-222	95	103	160	72	216	85	177	83	83	78	73	91	75	121	143	97	60	104	53	14	129.2	101.2	100.6	65.6	99.15
bta-miR-6123	145	140	108	60	159	71	318	221	117	122	200	93	124	182	263	402	94	93	128	143	122.4	169.8	172.4	172	159.15
bta-miR-2307	101	92	99	63	235	156	669	271	255	280	363	145	199	439	497	246	167	114	107	232	118	326.2	328.6	173.2	236.5
bta-miR-181c	29	38	202	64	247	14	38	28	24	21	50	26	21	27	110	65	18	8	34	28	116	25	46.8	30.6	54.6
bta-miR-6529a	195	97	96	62	126	60	294	164	156	114	104	93	71	168	219	242	81	87	172	247	115.2	157.6	131	165.8	142.4
bta-miR-200c	55	70	142	47	260	26	84	155	86	63	73	22	19	69	171	134	29	31	41	70	114.8	82.8	70.8	61	82.35
bta-miR-2285cj	191	108	59	64	133	59	170	148	123	95	111	40	82	112	185	136	82	91	189	96	111	119	106	118.8	113.7
bta-miR-7858	136	115	90	46	162	61	300	202	177	85	123	43	88	159	182	340	117	102	168	147	109.8	165	119	174.8	142.15
bta-miR-301b	117	142	88	63	131	108	244	142	96	66	167	98	89	103	240	339	98	136	132	127	108.2	131.2	139.4	166.4	136.3
bta-miR-1271	173	76	58	70	154	81	229	161	115	113	115	60	86	100	208	112	82	82	213	119	106.2	139.8	113.8	121.6	120.35
bta-miR-877	120	120	83	38	157	86	160	70	111	40	77	125	90	176	311	521	89	128	156	192	103.6	93.4	155.8	217.2	142.5
bta-miR-129	36	42	97	84	259	23	86	74	72	43	31	11	30	81	93	82	35	44	101	37	103.6	59.6	49.2	59.8	68.05
bta-miR-129-5p	36	42	97	84	259	23	86	74	72	43	31	11	30	81	93	82	35	44	101	37	103.6	59.6	49.2	59.8	68.05
bta-miR-96	82	111	123	45	152	79	262	175	92	94	136	67	69	101	208	82	118	146	223	121	102.6	140.4	116.2	138	124.3
bta-miR-410	79	153	60	73	132	91	236	134	94	143	140	46	126	137	154	156	84	142	58	246	99.4	139.6	120.6	137.2	124.2
bta-miR-6120-3p	115	84	77	60	159	95	249	190	148	138	157	75	102	172	204	170	73	94	158	148	99	164	142	128.6	133.4
bta-miR-486	99	84	76	68	165	81	178	160	84	73	67	109	129	153	201	167	84	82	208	225	98.4	115.2	131.8	153.2	124.65
bta-miR-181a	57	40	103	71	199	38	52	19	38	20	68	55	65	80	96	71	15	23	101	40	94	33.4	72.8	50	62.55
bta-miR-677	24	45	183	126	92	14	51	28	17	14	25	50	12	18	42	41	31	35	44	30	94	24.8	29.4	36.2	46.1
bta-miR-2285au	96	122	67	55	125	89	133	168	149	76	120	56	93	156	168	196	101	92	179	132	93	123	118.6	140	118.65
bta-miR-424-5p	69	130	94	43	125	47	284	206	111	144	104	22	55	104	124	227	76	45	104	93	92.2	158.4	81.8	109	110.35
bta-miR-2284v	95	118	66	56	123	89	131	165	150	76	120	54	93	154	167	195	100	91	180	132	91.6	122.2	117.6	139.6	117.75
bta-miR-17-3p	70	119	110	48	96	54	255	137	75	92	109	51	47	119	155	158	75	85	95	101	88.6	122.6	96.2	102.8	102.55
bta-let-7i	33	33	100	30	217	13	64	56	44	34	80	29	29	30	89	52	14	24	41	48	82.6	42.2	51.4	35.8	53
bta-miR-125b	52	37	114	33	173	14	36	23	38	18	57	17	28	33	70	57	8	22	46	35	81.8	25.8	41	33.6	45.55
bta-miR-2484	49	102	85	31	140	67	130	152	81	25	51	92	45	70	105	65	59	277	79	80	81.4	91	72.6	112	89.25
bta-miR-454	68	92	67	55	113	57	191	110	92	42	140	50	76	124	174	136	79	58	106	82	79	98.4	112.8	92.2	95.6
bta-miR-221	23	66	79	61	162	40	115	68	60	31	40	29	40	53	92	133	28	53	46	5	78.2	62.8	50.8	53	61.2
bta-miR-374b	80	85	69	43	113	50	140	106	95	96	91	59	41	100	104	230	73	64	115	113	78	97.4	79	119	93.35
bta-miR-2285ak-5p	103	66	60	40	98	51	180	117	121	90	71	52	61	142	114	125	84	63	100	86	73.4	111.8	88	91.6	91.2
bta-miR-665	83	120	51	53	55	47	147	56	110	126	150	65	72	80	90	154	84	83	50	217	72.4	97.2	91.4	117.6	94.65
bta-miR-2285ce	85	90	56	26	103	46	183	152	142	76	73	52	52	80	97	187	68	95	147	111	72	119.8	70.8	121.6	96.05
bta-miR-362-5p	79	45	51	48	136	68	204	167	80	78	85	47	87	103	84	173	52	47	130	64	71.8	119.4	81.2	93.2	91.4
bta-miR-30f	28	30	107	51	142	17	145	83	46	48	57	33	20	108	78	80	33	40	49	136	71.6	67.8	59.2	67.6	66.55
bta-miR-1249	60	70	47	45	124	43	162	110	99	60	88	60	51	117	126	146	41	53	150	94	69.2	94.8	88.4	96.8	87.3
bta-miR-500	67	77	41	37	117	61	181	126	81	60	69	34	54	110	99	191	73	37	134	61	67.8	101.8	73.2	99.2	85.5
bta-miR-24-3p	34	52	53	54	145	31	65	118	51	58	48	21	31	34	100	100	26	23	53	32	67.6	64.6	46.8	46.8	56.45
bta-miR-154c	79	96	34	37	90	72	164	70	95	94	103	59	100	102	127	105	68	117	40	242	67.2	99	98.2	114.4	94.7
bta-miR-190a	41	70	40	51	133	46	134	74	63	46	98	44	65	59	95	121	49	47	84	36	67	72.6	72.2	67.4	69.8
bta-miR-95	66	81	43	24	116	39	112	91	77	28	50	42	67	85	89	73	30	34	113	31	66	69.4	66.6	56.2	64.55
bta-miR-450a	68	67	74	25	94	62	199	134	114	124	58	38	55	115	136	96	49	57	138	104	65.6	126.6	80.4	88.8	90.35
bta-miR-2285bm	61	61	53	63	84	48	83	41	35	15	62	52	88	104	140	220	33	40	82	43	64.4	44.4	89.2	83.6	70.4
bta-miR-2285b	100	46	71	23	64	48	157	163	86	49	70	68	57	168	159	93	77	87	124	93	60.8	100.6	104.4	94.8	90.15
bta-miR-1343-3p	87	59	50	30	78	51	128	91	50	52	61	74	72	119	116	133	46	50	81	85	60.8	74.4	88.4	79	75.65
bta-miR-1296	61	62	57	24	100	51	175	96	100	56	86	37	44	135	110	143	58	60	96	79	60.8	95.6	82.4	87.2	81.5
bta-miR-2887	12	15	151	49	70	19	23	11	17	11	25	51	6	8	29	31	23	181	13	88	59.4	16.2	23.8	67.2	41.65
bta-miR-2285cc	87	60	28	38	74	44	118	66	90	64	36	42	39	94	83	117	40	38	73	60	57.4	76.4	58.8	65.6	64.55
bta-miR-2299-5p	68	53	49	36	68	52	160	96	72	92	67	28	45	90	92	127	38	60	76	65	54.8	94.4	64.4	73.2	71.7
bta-miR-2285cm	62	56	62	28	63	42	140	95	86	55	51	30	33	81	60	83	46	42	110	76	54.2	83.6	51	71.4	65.05
bta-miR-29b	54	70	46	19	81	40	193	127	72	45	72	24	19	84	102	114	31	41	80	93	54	95.4	60.2	71.8	70.35
bta-miR-1306	41	43	38	34	113	37	101	57	58	30	88	52	64	77	109	110	51	28	67	62	53.8	56.6	78	63.6	63
bta-miR-2284ab	30	37	40	36	125	47	77	71	47	43	32	48	41	71	68	132	54	71	54	34	53.6	57	52	69	57.9
bta-miR-32	29	42	69	40	86	28	157	88	56	53	56	25	29	45	81	137	27	44	71	51	53.2	76.4	47.2	66	60.7
bta-miR-204	50	58	17	25	112	93	70	78	60	51	90	72	49	56	122	114	46	114	116	22	52.4	70.4	77.8	82.4	70.75
bta-miR-34a	55	24	17	53	94	29	44	48	48	55	77	111	41	50	66	83	27	26	48	33	48.6	44.8	69	43.4	51.45
bta-miR-296-5p	38	69	45	28	62	40	152	44	64	63	65	50	33	93	71	179	32	43	41	56	48.4	72.6	62.4	70.2	63.4
bta-miR-367	28	56	34	27	93	32	196	52	34	21	74	38	46	70	119	138	48	50	31	54	47.6	67	69.4	64.2	62.05
bta-miR-2419-5p	59	23	68	14	73	38	70	62	126	90	32	32	25	59	62	64	59	120	104	132	47.4	77.2	42	95.8	65.6
bta-miR-345-3p	42	49	34	32	78	76	86	155	41	42	132	82	77	61	108	92	50	67	77	68	47	80	92	70.8	72.45
bta-miR-499	19	42	51	35	78	22	41	19	22	13	90	38	47	37	67	84	19	42	41	15	45	23.4	55.8	40.2	41.1
bta-miR-380-3p	36	71	22	28	62	40	111	35	67	84	100	41	50	56	79	125	52	50	31	138	43.8	67.4	65.2	79.2	63.9
bta-miR-652	21	47	25	30	95	51	97	102	40	47	56	48	41	67	97	96	57	43	67	36	43.6	67.4	61.8	59.8	58.15
bta-miR-98	15	18	33	11	139	10	22	43	21	13	19	8	9	11	32	48	13	6	20	11	43.2	21.8	15.8	19.6	25.1
bta-miR-2399-5p	72	36	25	9	46	22	106	66	67	69	45	22	22	54	72	66	31	32	69	68	37.6	66	43	53.2	49.95
bta-miR-6517	53	29	30	19	51	22	72	47	38	24	39	27	36	47	64	60	33	27	45	45	36.4	40.6	42.6	42	40.4
bta-miR-188	23	45	34	9	70	60	158	40	37	33	95	54	40	80	99	163	61	59	85	97	36.2	65.6	73.6	93	67.1
bta-miR-378b	38	52	36	18	36	30	70	58	46	37	34	29	23	57	41	31	22	16	25	44	36	48.2	36.8	27.6	37.15
bta-miR-215	52	32	26	15	54	42	69	33	43	25	43	30	44	42	76	138	20	52	47	24	35.8	42.4	47	56.2	45.35
bta-miR-9-3p	32	53	25	18	50	22	133	92	73	40	40	24	13	46	52	59	49	30	65	67	35.6	72	35	54	49.15
bta-miR-574	36	32	23	31	54	27	78	46	53	24	50	17	51	93	69	113	29	38	26	59	35.2	45.6	56	53	47.45
bta-miR-1839	12	22	33	21	83	12	39	16	26	11	32	16	17	33	36	36	13	15	31	14	34.2	20.8	26.8	21.8	25.9
bta-miR-2285aj-5p	28	33	34	16	56	34	44	48	42	26	50	12	45	43	39	45	39	29	30	30	33.4	38.8	37.8	34.6	36.15
bta-miR-29c	9	10	53	12	78	7	21	13	23	7	39	12	10	7	41	50	9	8	24	11	32.4	14.2	21.8	20.4	22.2
bta-miR-493	33	38	26	34	28	12	48	23	47	73	59	16	30	25	27	47	37	38	19	185	31.8	40.6	31.4	65.2	42.25
bta-miR-1291	24	31	21	20	62	44	23	80	11	10	31	55	35	55	43	10	12	133	20	54	31.6	33.6	43.8	45.8	38.7
bta-miR-2314	51	27	30	9	41	18	64	32	23	27	38	23	41	49	54	64	29	27	49	29	31.6	32.8	41	39.6	36.25
bta-miR-2285dh	44	32	27	18	37	13	86	51	43	56	40	9	11	36	28	67	15	25	36	42	31.6	49.8	24.8	37	35.8
bta-miR-874	51	15	20	23	40	21	50	34	48	32	29	38	49	56	38	105	18	26	56	34	29.8	37	42	47.8	39.15
bta-miR-193a-5p	30	25	18	28	39	23	38	22	42	22	47	21	35	51	51	49	17	44	39	30	28	29.4	41	35.8	33.55
bta-miR-196a	31	32	12	19	36	38	37	25	41	20	26	32	30	43	47	41	27	19	12	15	26	32.2	35.6	22.8	29.15
bta-miR-138	18	26	37	9	38	16	94	35	19	10	50	20	24	35	58	63	28	31	10	71	25.6	34.8	37.4	40.6	34.6
bta-miR-2284h-5p	14	35	25	13	37	20	74	36	32	28	33	11	19	30	54	43	24	40	51	30	24.8	38	29.4	37.6	32.45
bta-miR-432	28	38	6	12	38	40	43	28	27	31	40	29	26	25	33	37	25	34	5	51	24.4	33.8	30.6	30.4	29.8
bta-miR-184	38	21	24	11	26	9	24	74	60	81	94	17	30	40	77	92	18	24	108	129	24	49.6	51.6	74.2	49.85
bta-miR-10164-3p	34	39	10	8	28	9	44	20	21	11	25	29	21	61	28	27	7	23	24	22	23.8	21	32.8	20.6	24.55
bta-miR-152	28	22	22	17	30	24	61	48	28	14	35	11	24	26	30	48	18	10	47	20	23.8	35	25.2	28.6	28.15
bta-miR-2446	31	19	19	9	36	22	57	58	38	47	23	11	19	49	30	26	20	19	53	29	22.8	44.4	26.4	29.4	30.75
bta-miR-2285bx	37	17	20	9	31	10	34	39	23	16	13	10	19	34	40	47	8	16	31	18	22.8	24.4	23.2	24	23.6
bta-miR-11991	39	21	22	12	19	12	52	33	22	20	17	6	14	21	24	25	22	20	32	30	22.6	27.8	16.4	25.8	23.15
bta-miR-455-3p	19	14	23	19	36	19	33	18	27	14	29	22	13	24	49	68	16	20	11	16	22.2	22.2	27.4	26.2	24.5
bta-miR-1842	39	18	28	8	17	5	41	24	32	29	21	7	23	17	35	37	16	27	35	19	22	26.2	20.6	26.8	23.9
bta-miR-425-3p	30	22	18	10	29	19	76	76	43	37	40	17	43	49	66	66	28	27	47	41	21.8	50.2	43	41.8	39.2
bta-miR-2284p	33	22	15	14	25	17	41	33	36	16	12	7	13	36	18	22	12	23	37	22	21.8	28.6	17.2	23.2	22.7
bta-miR-2285p	22	34	16	16	20	27	37	32	46	19	24	8	9	33	34	15	17	22	26	28	21.6	32.2	21.6	21.6	24.25
bta-miR-2346	33	19	15	9	30	22	71	34	30	21	25	12	26	40	28	59	20	22	24	29	21.2	35.6	26.2	30.8	28.45
bta-miR-497	13	25	20	8	37	11	32	14	15	10	40	25	21	29	40	61	7	18	26	40	20.6	16.4	31	30.4	24.6
bta-miR-2370-3p	17	17	9	26	29	11	61	24	34	23	37	16	12	26	19	36	8	18	19	13	19.6	30.6	22	18.8	22.75
bta-miR-326	7	34	14	7	35	16	28	30	10	9	30	10	21	20	51	55	12	17	8	20	19.4	18.6	26.4	22.4	21.7
bta-miR-487b	19	27	16	5	21	27	36	18	13	18	48	22	13	20	27	41	32	36	6	63	17.6	22.4	26	35.6	25.4
bta-miR-22-5p	8	21	15	11	31	16	38	43	23	19	18	10	17	21	24	34	23	6	20	17	17.2	27.8	18	20	20.75
bta-miR-545-5p	14	14	16	5	31	14	38	30	22	21	22	8	7	21	29	36	23	12	31	32	16	25	17.4	26.8	21.3
bta-miR-2285c	19	21	26	9	5	16	46	44	29	11	12	11	8	16	18	12	16	5	39	35	16	29.2	13	21.4	19.9
bta-miR-2339	18	17	12	11	20	19	45	16	20	25	35	19	12	31	42	27	14	14	36	40	15.6	25	27.8	26.2	23.65
bta-miR-7861	23	22	14	5	12	15	64	25	43	21	18	7	9	34	27	39	23	15	26	30	15.2	33.6	19	26.6	23.6
bta-miR-378d	9	29	18	5	15	6	36	17	11	5	22	9	11	9	24	46	10	9	15	9	15.2	15	15	17.8	15.75
bta-miR-340	16	15	11	8	25	10	32	33	12	17	14	19	11	26	46	42	14	17	21	17	15	20.8	23.2	22.2	20.3
bta-miR-494	13	22	12	10	16	14	32	13	18	16	42	8	30	20	35	17	30	24	7	68	14.6	18.6	27	29.2	22.35
bta-miR-129-3p	7	16	8	16	26	9	19	11	9	8	7	6	5	15	12	20	10	9	18	13	14.6	11.2	9	14	12.2
bta-miR-2335	12	5	9	12	34	14	50	22	14	14	22	14	9	26	31	29	19	18	21	10	14.4	22.8	20.4	19.4	19.25
bta-miR-411c-5p	16	23	10	13	10	11	33	17	22	29	23	14	20	16	24	35	25	21	20	54	14.4	22.4	19.4	31	21.8
bta-miR-331-5p	18	13	17	6	16	10	64	18	34	24	19	9	7	46	46	30	13	16	36	38	14	30	25.4	26.6	24
bta-miR-1388-5p	17	12	12	7	22	11	41	34	23	17	5	12	16	23	23	51	10	16	27	20	14	25.2	15.8	24.8	19.95
bta-miR-1434-3p	6	15	14	11	24	8	12	5	10	5	12	27	7	7	17	6	13	38	7	5	14	8	14	13.8	12.45
bta-miR-431	11	11	12	8	24	9	25	13	6	15	16	13	10	19	17	15	14	18	9	38	13.2	13.6	15	18.8	15.15
bta-miR-2285bz	14	8	8	10	25	17	36	9	20	15	17	10	10	22	11	37	26	5	22	16	13	19.4	14	21.2	16.9
bta-miR-2285da	18	11	11	7	15	6	25	17	19	6	6	6	8	21	27	30	7	14	20	17	12.4	14.6	13.6	17.6	14.55
bta-miR-2383	19	11	7	5	17	5	29	10	16	9	27	11	5	16	16	36	19	13	22	9	11.8	13.8	15	19.8	15.1
bta-miR-191b	17	16	9	6	9	9	38	23	23	17	20	16	10	11	25	29	12	11	32	10	11.4	22	16.4	18.8	17.15
bta-miR-503-3p	20	10	5	6	14	18	31	39	26	25	10	9	8	16	18	14	13	5	30	39	11	27.8	12.2	20.2	17.8
