# Supplementary material for: Sexual dimorphic miRNA-mediated response of bovine elongated embryos to the maternal microenvironment
Source: PLoS One. 2024 Feb 29;19(2):e0298835. doi: 10.1371/journal.pone.0298835 (PMC10903816; doi:10.1371/journal.pone.0298835)
Supplement: S2 Table — (XLSX) [file pone.0298835.s002.xlsx]

## Sheet: Tabelle1
S2 Table Higly expressed miRNAs and their target gene interaction
mirnet	mir_id	mir_acc	symbol	embl	entrez	lowthexps	experiment	pmid	score	MFE	note	mirtarbase	mirecords	miranda	tissue
mirnet-bta-1018	bta-mir-10a	MIMAT0003786	ATXN7L1	ENSBTAG00000002037	534448	-	Predicted miRanda Score: 175	20799968	175	-27.69	predicted	0	0	1	Unspecified
mirnet-bta-1019	bta-mir-10a	MIMAT0003786	CCNG1	ENSBTAG00000006607	281671	-	Predicted miRanda Score: 183	20799968	183	-25.94	predicted	0	0	1	Unspecified
mirnet-bta-1021	bta-mir-10a	MIMAT0003786	CDKN2B	ENSBTAG00000016412	527124	-	Predicted miRanda Score: 182	20799968	182	-27.66	predicted	0	0	1	Unspecified
mirnet-bta-1022	bta-mir-10a	MIMAT0003786	CHMP1A	ENSBTAG00000033331	789414	-	Predicted miRanda Score: 163	20799968	163	-25.33	predicted	0	0	1	Unspecified
mirnet-bta-1023	bta-mir-10a	MIMAT0003786	GRM3	ENSBTAG00000018989	541056	-	Predicted miRanda Score: 173	20799968	173	-26.36	predicted	0	0	1	Unspecified
mirnet-bta-1024	bta-mir-10a	MIMAT0003786	MC2R	ENSBTAG00000011038	281299	-	Predicted miRanda Score: 179	20799968	179	-26.43	predicted	0	0	1	Unspecified
mirnet-bta-1026	bta-mir-10a	MIMAT0003786	PARP11	ENSBTAG00000000275	539763	-	Predicted miRanda Score: 167	20799968	167	-26.3	predicted	0	0	1	Unspecified
mirnet-bta-1027	bta-mir-10a	MIMAT0003786	PEX12	ENSBTAG00000019723	506007	-	Predicted miRanda Score: 163	20799968	163	-28.1	predicted	0	0	1	Unspecified
mirnet-bta-1029	bta-mir-10a	MIMAT0003786	SIDT2	ENSBTAG00000007192	513462	-	Predicted miRanda Score: 162	20799968	162	-29.66	predicted	0	0	1	Unspecified
mirnet-bta-2175	bta-mir-10b	MIMAT0003839	CDKN2B	ENSBTAG00000016412	527124	-	Predicted miRanda Score: 178	20799968	178	-26.69	predicted	0	0	1	Unspecified
mirnet-bta-2176	bta-mir-10b	MIMAT0003839	CHMP1A	ENSBTAG00000033331	789414	-	Predicted miRanda Score: 163	20799968	163	-25.08	predicted	0	0	1	Unspecified
mirnet-bta-2177	bta-mir-10b	MIMAT0003839	KRT6A	ENSBTAG00000039425	5405462	-	Predicted miRanda Score: 167	20799968	167	-27.26	predicted	0	0	1	Unspecified
mirnet-bta-2178	bta-mir-10b	MIMAT0003839	KRT6B	ENSBTAG00000038033	404115	-	Predicted miRanda Score: 167	20799968	167	-25.38	predicted	0	0	1	Unspecified
mirnet-bta-2179	bta-mir-10b	MIMAT0003839	LSG1	ENSBTAG00000008461	505082	-	Predicted miRanda Score: 175	20799968	175	-26.84	predicted	0	0	1	Unspecified
mirnet-bta-2180	bta-mir-10b	MIMAT0003839	PEX12	ENSBTAG00000019723	506007	-	Predicted miRanda Score: 171	20799968	171	-30.39	predicted	0	0	1	Unspecified
mirnet-bta-41	bta-mir-148a	MIMAT0003522	ANGPTL7	ENSBTAG00000015340	512698	-	Predicted miRanda Score: 171	20799968	171	-27.06	predicted	0	0	1	Unspecified
mirnet-bta-42	bta-mir-148a	MIMAT0003522	ARPC5L	ENSBTAG00000015278	613421	-	Predicted miRanda Score: 171	20799968	171	-25.19	predicted	0	0	1	Unspecified
mirnet-bta-43	bta-mir-148a	MIMAT0003522	TMEM246	ENSBTAG00000020844	786832	-	Predicted miRanda Score: 182	20799968	182	-28.4	predicted	0	0	1	Unspecified
mirnet-bta-44	bta-mir-148a	MIMAT0003522	TRIM52	ENSBTAG00000019651	785347	-	Predicted miRanda Score: 177	20799968	177	-25.77	predicted	0	0	1	Unspecified
mirnet-bta-3481	bta-mir-182	MIMAT0009244	BDNF	ENSBTAG00000008134	617701	-	Predicted miRanda Score: 187	20799968	187	-27.83	predicted	0	0	1	Unspecified
mirnet-bta-3482	bta-mir-182	MIMAT0009244	C2CD2L	ENSBTAG00000015013	511966	-	Predicted miRanda Score: 177	20799968	177	-28.62	predicted	0	0	1	Unspecified
mirnet-bta-3483	bta-mir-182	MIMAT0009244	CORO2A	ENSBTAG00000007659	617620	-	Predicted miRanda Score: 184	20799968	184	-25.01	predicted	0	0	1	Unspecified
mirnet-bta-3484	bta-mir-182	MIMAT0009244	FLNB	ENSBTAG00000022004	613533	-	Predicted miRanda Score: 178	20799968	178	-25.05	predicted	0	0	1	Unspecified
mirnet-bta-3485	bta-mir-182	MIMAT0009244	LOC618633	ENSBTAG00000040580	618633	-	Predicted miRanda Score: 181	20799968	181	-25.8	predicted	0	0	1	Unspecified
mirnet-bta-3486	bta-mir-182	MIMAT0009244	LOC781494	ENSBTAG00000002786	781494	-	Predicted miRanda Score: 183	20799968	183	-25.8	predicted	0	0	1	Unspecified
mirnet-bta-3487	bta-mir-182	MIMAT0009244	TMEM41A	ENSBTAG00000017115	505368	-	Predicted miRanda Score: 173	20799968	173	-25.14	predicted	0	0	1	Unspecified
mirnet-bta-1625	bta-mir-186	MIMAT0003818	KCTD7	ENSBTAG00000017435	100124502	-	Predicted miRanda Score: 184	20799968	184	-30.19	predicted	0	0	1	Unspecified
mirnet-bta-1626	bta-mir-186	MIMAT0003818	TMEM199	ENSBTAG00000008120	511376	-	Predicted miRanda Score: 181	20799968	181	-25.04	predicted	0	0	1	Unspecified
mirnet-bta-1627	bta-mir-191	MIMAT0003819	ABAT	ENSBTAG00000004038	280969	-	Predicted miRanda Score: 174	20799968	174	-25.35	predicted	0	0	1	Unspecified
mirnet-bta-1628	bta-mir-191	MIMAT0003819	AJAP1	ENSBTAG00000000792	616582	-	Predicted miRanda Score: 190	20799968	190	-29.92	predicted	0	0	1	Unspecified
mirnet-bta-1629	bta-mir-191	MIMAT0003819	ALKBH1	ENSBTAG00000008133	538733	-	Predicted miRanda Score: 163	20799968	163	-27.69	predicted	0	0	1	Unspecified
mirnet-bta-1630	bta-mir-191	MIMAT0003819	AMMECR1L	ENSBTAG00000008089	539958	-	Predicted miRanda Score: 165	20799968	165	-26.42	predicted	0	0	1	Unspecified
mirnet-bta-1631	bta-mir-191	MIMAT0003819	KCTD17	ENSBTAG00000030646	100849341	-	Predicted miRanda Score: 170	20799968	170	-25.66	predicted	0	0	1	Unspecified
mirnet-bta-1632	bta-mir-192	MIMAT0003820	AAGAB	ENSBTAG00000040368	507035	-	Predicted miRanda Score: 176	20799968	176	-27.95	predicted	0	0	1	Unspecified
mirnet-bta-1633	bta-mir-192	MIMAT0003820	DAGLB	ENSBTAG00000009236	538021	-	Predicted miRanda Score: 165	20799968	165	-25.77	predicted	0	0	1	Unspecified
mirnet-bta-1634	bta-mir-192	MIMAT0003820	DBT	ENSBTAG00000006320	280759	-	Predicted miRanda Score: 195	20799968	195	-25.93	predicted	0	0	1	Unspecified
mirnet-bta-1635	bta-mir-192	MIMAT0003820	MED19	ENSBTAG00000002389	509245	-	Predicted miRanda Score: 172	20799968	172	-25.37	predicted	0	0	1	Unspecified
mirnet-bta-1636	bta-mir-192	MIMAT0003820	NAA50	ENSBTAG00000007784	517211	-	Predicted miRanda Score: 178	20799968	178	-25.6	predicted	0	0	1	Unspecified
mirnet-bta-1637	bta-mir-192	MIMAT0003820	PLA2G12A	ENSBTAG00000015230	527214	-	Predicted miRanda Score: 169	20799968	169	-28.75	predicted	0	0	1	Unspecified
mirnet-bta-1638	bta-mir-192	MIMAT0003820	PSMC3IP	ENSBTAG00000020907	508530	-	Predicted miRanda Score: 173	20799968	173	-28.77	predicted	0	0	1	Unspecified
mirnet-bta-1639	bta-mir-192	MIMAT0003820	SMARCE1	ENSBTAG00000015308	540910	-	Predicted miRanda Score: 173	20799968	173	-25.19	predicted	0	0	1	Unspecified
mirnet-bta-112	bta-mir-21-5p	MIMAT0003528	MARCH9	ENSBTAG00000016904	540871	-	Predicted miRanda Score: 176	20799968	176	-25.25	predicted	0	0	1	Unspecified
mirnet-bta-115	bta-mir-21-5p	MIMAT0003528	TEK	ENSBTAG00000020148	280939	-	Predicted miRanda Score: 182	20799968	182	-26.71	predicted	0	0	1	Unspecified
mirnet-bta-38161	bta-mir-22-3p	MIMAT0012536	BRPF3	ENSBTAG00000013316	507996	-	Predicted miRanda Score: 162	20799968	162	-26.29	predicted	0	0	1	Unspecified
mirnet-bta-38162	bta-mir-22-3p	MIMAT0012536	PLEKHB1	ENSBTAG00000009830	511885	-	Predicted miRanda Score: 177	20799968	177	-25.95	predicted	0	0	1	Unspecified
mirnet-bta-38163	bta-mir-22-3p	MIMAT0012536	SCAMP5	ENSBTAG00000021318	508510	-	Predicted miRanda Score: 182	20799968	182	-27.08	predicted	0	0	1	Unspecified
mirnet-bta-38164	bta-mir-22-3p	MIMAT0012536	SNX12	ENSBTAG00000007871	520739	-	Predicted miRanda Score: 179	20799968	179	-26.39	predicted	0	0	1	Unspecified
mirnet-bta-38165	bta-mir-22-3p	MIMAT0012536	SORL1	ENSBTAG00000014611	533166	-	Predicted miRanda Score: 172	20799968	172	-25.64	predicted	0	0	1	Unspecified
mirnet-bta-1	bta-mir-26a	MIMAT0003516	BCDIN3D	ENSBTAG00000017781	505650	-	Predicted miRanda Score: 176	20799968	176	-28.12	predicted	0	0	1	Unspecified
mirnet-bta-2	bta-mir-26a	MIMAT0003516	KPNA6	ENSBTAG00000002896	531602	-	Predicted miRanda Score: 181	20799968	181	-26.85	predicted	0	0	1	Unspecified
mirnet-bta-152	bta-mir-30d	MIMAT0003533	CYTH4	ENSBTAG00000014237	517887	-	Predicted miRanda Score: 161	20799968	161	-27.32	predicted	0	0	1	Unspecified
mirnet-bta-153	bta-mir-30d	MIMAT0003533	DEXI	ENSBTAG00000046840	782581	-	Predicted miRanda Score: 184	20799968	184	-25.11	predicted	0	0	1	Unspecified
mirnet-bta-154	bta-mir-30d	MIMAT0003533	HPCAL1	ENSBTAG00000004259	513870	-	Predicted miRanda Score: 179	20799968	179	-29.39	predicted	0	0	1	Unspecified
mirnet-bta-155	bta-mir-30d	MIMAT0003533	MBOAT1	ENSBTAG00000016519	541284	-	Predicted miRanda Score: 184	20799968	184	-26.39	predicted	0	0	1	Unspecified
mirnet-bta-156	bta-mir-30d	MIMAT0003533	PARP16	ENSBTAG00000012352	506384	-	Predicted miRanda Score: 185	20799968	185	-30.68	predicted	0	0	1	Unspecified
mirnet-bta-157	bta-mir-30d	MIMAT0003533	PCMTD2	ENSBTAG00000031715	104968571	-	Predicted miRanda Score: 181	20799968	181	-26.9	predicted	0	0	1	Unspecified
mirnet-bta-158	bta-mir-30d	MIMAT0003533	TAF4B	ENSBTAG00000004257	518030	-	Predicted miRanda Score: 172	20799968	172	-27.2	predicted	0	0	1	Unspecified
mirnet-bta-159	bta-mir-30d	MIMAT0003533	TMC7	ENSBTAG00000016505	785640	-	Predicted miRanda Score: 179	20799968	179	-26.17	predicted	0	0	1	Unspecified
mirnet-bta-160	bta-mir-30d	MIMAT0003533	TRIM25	ENSBTAG00000009948	510923	-	Predicted miRanda Score: 173	20799968	173	-25.86	predicted	0	0	1	Unspecified
mirnet-bta-5549	bta-mir-378	MIMAT0009305	ARAP3	ENSBTAG00000015938		-	Predicted miRanda Score: 168	20799968	168	-25.98	predicted	0	0	1	Unspecified
mirnet-bta-5550	bta-mir-378	MIMAT0009305	ASB13	ENSBTAG00000018805	533598	-	Predicted miRanda Score: 177	20799968	177	-26.4	predicted	0	0	1	Unspecified
mirnet-bta-5551	bta-mir-378	MIMAT0009305	ATP2A3	ENSBTAG00000014806	512313	-	Predicted miRanda Score: 176	20799968	176	-27	predicted	0	0	1	Unspecified
mirnet-bta-5552	bta-mir-378	MIMAT0009305	B4GALT7	ENSBTAG00000001767	507559	-	Predicted miRanda Score: 185	20799968	185	-29.6	predicted	0	0	1	Unspecified
mirnet-bta-5553	bta-mir-378	MIMAT0009305	BBS2	ENSBTAG00000014923	533611	-	Predicted miRanda Score: 172	20799968	172	-25.11	predicted	0	0	1	Unspecified
mirnet-bta-5554	bta-mir-378	MIMAT0009305	C20orf196	ENSBTAG00000014048	615129	-	Predicted miRanda Score: 168	20799968	168	-25.47	predicted	0	0	1	Unspecified
mirnet-bta-5555	bta-mir-378	MIMAT0009305	C5orf22	ENSBTAG00000017569	529881	-	Predicted miRanda Score: 171	20799968	171	-27.59	predicted	0	0	1	Unspecified
mirnet-bta-5556	bta-mir-378	MIMAT0009305	CCDC17	ENSBTAG00000008808	515836	-	Predicted miRanda Score: 172	20799968	172	-28.74	predicted	0	0	1	Unspecified
mirnet-bta-5557	bta-mir-378	MIMAT0009305	CD300LG	ENSBTAG00000007434	615388	-	Predicted miRanda Score: 184	20799968	184	-26.96	predicted	0	0	1	Unspecified
mirnet-bta-5558	bta-mir-378	MIMAT0009305	CHST13	ENSBTAG00000008778	523460	-	Predicted miRanda Score: 178	20799968	178	-27.96	predicted	0	0	1	Unspecified
mirnet-bta-5559	bta-mir-378	MIMAT0009305	CHTF8	ENSBTAG00000001698	618186	-	Predicted miRanda Score: 346	20799968	346	-55.56	predicted	0	0	1	Unspecified
mirnet-bta-5560	bta-mir-378	MIMAT0009305	CLN3	ENSBTAG00000018000	504799	-	Predicted miRanda Score: 174	20799968	174	-25.02	predicted	0	0	1	Unspecified
mirnet-bta-5561	bta-mir-378	MIMAT0009305	CUX2	ENSBTAG00000008571	524491	-	Predicted miRanda Score: 176	20799968	176	-26.04	predicted	0	0	1	Unspecified
mirnet-bta-5562	bta-mir-378	MIMAT0009305	DBH	ENSBTAG00000004508	280758	-	Predicted miRanda Score: 178	20799968	178	-26.63	predicted	0	0	1	Unspecified
mirnet-bta-5563	bta-mir-378	MIMAT0009305	DNAJC22	ENSBTAG00000016398	515215	-	Predicted miRanda Score: 169	20799968	169	-27.01	predicted	0	0	1	Unspecified
mirnet-bta-5564	bta-mir-378	MIMAT0009305	DPF2	ENSBTAG00000003077	513235	-	Predicted miRanda Score: 176	20799968	176	-25.28	predicted	0	0	1	Unspecified
mirnet-bta-5565	bta-mir-378	MIMAT0009305	ELMO1	ENSBTAG00000003490	509821	-	Predicted miRanda Score: 162	20799968	162	-26.7	predicted	0	0	1	Unspecified
mirnet-bta-5566	bta-mir-378	MIMAT0009305	EYA2	ENSBTAG00000013336	615264	-	Predicted miRanda Score: 172	20799968	172	-26.8	predicted	0	0	1	Unspecified
mirnet-bta-5567	bta-mir-378	MIMAT0009305	FBLN5	ENSBTAG00000018123	535185	-	Predicted miRanda Score: 166	20799968	166	-27.16	predicted	0	0	1	Unspecified
mirnet-bta-5568	bta-mir-378	MIMAT0009305	FRMD4B	ENSBTAG00000007624	526127	-	Predicted miRanda Score: 169	20799968	169	-26.4	predicted	0	0	1	Unspecified
mirnet-bta-5569	bta-mir-378	MIMAT0009305	GOSR2	ENSBTAG00000015958	506198	-	Predicted miRanda Score: 183	20799968	183	-27.07	predicted	0	0	1	Unspecified
mirnet-bta-5570	bta-mir-378	MIMAT0009305	GUSB	ENSBTAG00000000704	515687	-	Predicted miRanda Score: 166	20799968	166	-25.34	predicted	0	0	1	Unspecified
mirnet-bta-5571	bta-mir-378	MIMAT0009305	INSL3	ENSBTAG00000025775	281870	-	Predicted miRanda Score: 163	20799968	163	-26.73	predicted	0	0	1	Unspecified
mirnet-bta-5572	bta-mir-378	MIMAT0009305	KLHL29	ENSBTAG00000021969	537141	-	Predicted miRanda Score: 170	20799968	170	-26.73	predicted	0	0	1	Unspecified
mirnet-bta-5573	bta-mir-378	MIMAT0009305	NOL6	ENSBTAG00000003323	782674	-	Predicted miRanda Score: 172	20799968	172	-26.38	predicted	0	0	1	Unspecified
mirnet-bta-5574	bta-mir-378	MIMAT0009305	NTNG2	ENSBTAG00000007235	523720	-	Predicted miRanda Score: 168	20799968	168	-26.43	predicted	0	0	1	Unspecified
mirnet-bta-5575	bta-mir-378	MIMAT0009305	NXPE4	ENSBTAG00000005945	515648	-	Predicted miRanda Score: 174	20799968	174	-25.3	predicted	0	0	1	Unspecified
mirnet-bta-5576	bta-mir-378	MIMAT0009305	PACSIN2	ENSBTAG00000019290	540107	-	Predicted miRanda Score: 166	20799968	166	-29.51	predicted	0	0	1	Unspecified
mirnet-bta-5577	bta-mir-378	MIMAT0009305	PDE1B	ENSBTAG00000004337	281970	-	Predicted miRanda Score: 167	20799968	167	-26.53	predicted	0	0	1	Unspecified
mirnet-bta-5578	bta-mir-378	MIMAT0009305	PDPN	ENSBTAG00000001788	509732	-	Predicted miRanda Score: 179	20799968	179	-25.92	predicted	0	0	1	Unspecified
mirnet-bta-5579	bta-mir-378	MIMAT0009305	PINK1	ENSBTAG00000006084	510683	-	Predicted miRanda Score: 170	20799968	170	-26.7	predicted	0	0	1	Unspecified
mirnet-bta-5580	bta-mir-378	MIMAT0009305	PLEKHG4	ENSBTAG00000021570	787892	-	Predicted miRanda Score: 170	20799968	170	-28.09	predicted	0	0	1	Unspecified
mirnet-bta-5581	bta-mir-378	MIMAT0009305	PON3	ENSBTAG00000034645	510953	-	Predicted miRanda Score: 184	20799968	184	-27.25	predicted	0	0	1	Unspecified
mirnet-bta-5582	bta-mir-378	MIMAT0009305	RAMP3	ENSBTAG00000020704	613547	-	Predicted miRanda Score: 167	20799968	167	-26.03	predicted	0	0	1	Unspecified
mirnet-bta-5583	bta-mir-378	MIMAT0009305	REEP6	ENSBTAG00000002311	522480	-	Predicted miRanda Score: 169	20799968	169	-25.01	predicted	0	0	1	Unspecified
mirnet-bta-5584	bta-mir-378	MIMAT0009305	RFX2	ENSBTAG00000017661	534475	-	Predicted miRanda Score: 182	20799968	182	-31.36	predicted	0	0	1	Unspecified
mirnet-bta-5585	bta-mir-378	MIMAT0009305	SLC25A42	ENSBTAG00000001816	504608	-	Predicted miRanda Score: 172	20799968	172	-25.32	predicted	0	0	1	Unspecified
mirnet-bta-5586	bta-mir-378	MIMAT0009305	SLC7A6	ENSBTAG00000012112	530661	-	Predicted miRanda Score: 174	20799968	174	-26.4	predicted	0	0	1	Unspecified
mirnet-bta-5587	bta-mir-378	MIMAT0009305	SMIM13	ENSBTAG00000046160	100140337	-	Predicted miRanda Score: 186	20799968	186	-28.74	predicted	0	0	1	Unspecified
mirnet-bta-5588	bta-mir-378	MIMAT0009305	TBCC	ENSBTAG00000000940	515354	-	Predicted miRanda Score: 183	20799968	183	-31.21	predicted	0	0	1	Unspecified
mirnet-bta-5589	bta-mir-378	MIMAT0009305	TCP11	ENSBTAG00000016891	523297	-	Predicted miRanda Score: 169	20799968	169	-25.54	predicted	0	0	1	Unspecified
mirnet-bta-5590	bta-mir-378	MIMAT0009305	TEX261	ENSBTAG00000002105	514869	-	Predicted miRanda Score: 169	20799968	169	-27.57	predicted	0	0	1	Unspecified
mirnet-bta-5591	bta-mir-378	MIMAT0009305	TFB1M	ENSBTAG00000031895	533438	-	Predicted miRanda Score: 166	20799968	166	-25.74	predicted	0	0	1	Unspecified
mirnet-bta-5592	bta-mir-378	MIMAT0009305	TFDP1	ENSBTAG00000019645	534579	-	Predicted miRanda Score: 180	20799968	180	-25.4	predicted	0	0	1	Unspecified
mirnet-bta-5593	bta-mir-378	MIMAT0009305	TFEC	ENSBTAG00000014228	539016	-	Predicted miRanda Score: 183	20799968	183	-25.79	predicted	0	0	1	Unspecified
mirnet-bta-5594	bta-mir-378	MIMAT0009305	TGM2	ENSBTAG00000016208	281528	-	Predicted miRanda Score: 192	20799968	192	-37.58	predicted	0	0	1	Unspecified
mirnet-bta-5595	bta-mir-378	MIMAT0009305	TGOLN2	ENSBTAG00000038116	511904	-	Predicted miRanda Score: 175	20799968	175	-27.88	predicted	0	0	1	Unspecified
mirnet-bta-5596	bta-mir-378	MIMAT0009305	TMEM229B	ENSBTAG00000012900	536375	-	Predicted miRanda Score: 178	20799968	178	-27.25	predicted	0	0	1	Unspecified
mirnet-bta-5597	bta-mir-378	MIMAT0009305	TPM1	ENSBTAG00000033217	281544	-	Predicted miRanda Score: 173	20799968	173	-25.86	predicted	0	0	1	Unspecified
mirnet-bta-5598	bta-mir-378	MIMAT0009305	TRPV6	ENSBTAG00000024219	614878	-	Predicted miRanda Score: 172	20799968	172	-28.49	predicted	0	0	1	Unspecified
mirnet-bta-5599	bta-mir-378	MIMAT0009305	WDR45B	ENSBTAG00000003695	506232	-	Predicted miRanda Score: 165	20799968	165	-26.05	predicted	0	0	1	Unspecified
mirnet-bta-5600	bta-mir-378	MIMAT0009305	ZZZ3	ENSBTAG00000017419	538498	-	Predicted miRanda Score: 176	20799968	176	-25.6	predicted	0	0	1	Unspecified
mirnet-bta-9802	bta-mir-92a	MIMAT0009383	COL27A1	ENSBTAG00000019807		-	Predicted miRanda Score: 170	20799968	170	-25.54	predicted	0	0	1	Unspecified
mirnet-bta-9803	bta-mir-92a	MIMAT0009383	CREB3L2	ENSBTAG00000015802	785086	-	Predicted miRanda Score: 177	20799968	177	-30.99	predicted	0	0	1	Unspecified
mirnet-bta-9804	bta-mir-92a	MIMAT0009383	KCNC4	ENSBTAG00000007352	540768	-	Predicted miRanda Score: 175	20799968	175	-25.29	predicted	0	0	1	Unspecified
mirnet-bta-9805	bta-mir-92a	MIMAT0009383	MVK	ENSBTAG00000005183	505792	-	Predicted miRanda Score: 178	20799968	178	-26.38	predicted	0	0	1	Unspecified
mirnet-bta-9806	bta-mir-92a	MIMAT0009383	NKPD1	ENSBTAG00000020074	789234	-	Predicted miRanda Score: 176	20799968	176	-29.8	predicted	0	0	1	Unspecified
mirnet-bta-9807	bta-mir-92a	MIMAT0009383	SERTAD3	ENSBTAG00000010502	767935	-	Predicted miRanda Score: 183	20799968	183	-31.64	predicted	0	0	1	Unspecified
mirnet-bta-9808	bta-mir-92a	MIMAT0009383	SLC38A7	ENSBTAG00000007170	513110	-	Predicted miRanda Score: 178	20799968	178	-25.16	predicted	0	0	1	Unspecified
mirnet-bta-9809	bta-mir-92a	MIMAT0009383	SPSB1	ENSBTAG00000024539	5044072	-	Predicted miRanda Score: 162	20799968	162	-25.65	predicted	0	0	1	Unspecified
mirnet-bta-9810	bta-mir-92a	MIMAT0009383	TCF21	ENSBTAG00000021827	510873	-	Predicted miRanda Score: 171	20799968	171	-25.78	predicted	0	0	1	Unspecified
mirnet-bta-9811	bta-mir-92a	MIMAT0009383	TMEM125	ENSBTAG00000021082	509101	-	Predicted miRanda Score: 177	20799968	177	-27.38	predicted	0	0	1	Unspecified
mirnet-bta-9812	bta-mir-92a	MIMAT0009383	TPRG1L	ENSBTAG00000015857	616333	-	Predicted miRanda Score: 184	20799968	184	-26.04	predicted	0	0	1	Unspecified
