# Supplementary material for: Sexual dimorphic miRNA-mediated response of bovine elongated embryos to the maternal microenvironment
Source: PLoS One. 2024 Feb 29;19(2):e0298835. doi: 10.1371/journal.pone.0298835 (PMC10903816; doi:10.1371/journal.pone.0298835)
Supplement: S3 Table — (XLSX) [file pone.0298835.s003.xlsx]

## Sheet: Tabelle1
Table S3 Validated targets of the miR-22-3p and miR-21-5p
ID	Accession	Target	TargetID	Experiment	Literature	Tissue
miR-22-3p	MIMAT0000077	UBR5	51366	qRT-PCR//Western blot	27124677	Unspecified
miR-22-3p	MIMAT0012536	SCAMP5	508510	Predicted miRanda Score: 182	20799968	Unspecified
miR-22-3p	MIMAT0012536	SNX12	520739	Predicted miRanda Score: 179	20799968	Unspecified
miR-22-3p	MIMAT0012536	PLEKHB1	511885	Predicted miRanda Score: 177	20799968	Unspecified
miR-22-3p	MIMAT0012536	SORL1	533166	Predicted miRanda Score: 172	20799968	Unspecified
miR-22-3p	MIMAT0012536	BRPF3	507996	Predicted miRanda Score: 162	20799968	Unspecified
miR-22-3p	MIMAT0000077	PLK1	5347	Microarray//qRT-PCR//Western blot	25970317	Unspecified
miR-22-3p	MIMAT0000077	AKT1	207	Luciferase reporter assay//Western blot	26364720	Unspecified
miR-22-3p	MIMAT0000077	ACVR1C	130399	Luciferase reporter assay//Reporter assay//Western blot	21224400	Unspecified
miR-22-3p	MIMAT0000077	BMP7	655	Luciferase reporter assay//qRT-PCR//Western blot	19011694|24163368	Unspecified
miR-22-3p	MIMAT0000077	SIRT1	23411	Luciferase reporter assay//qRT-PCR//Western blot	26912776|26662303	Unspecified
miR-22-3p	MIMAT0000077	ERBB3	2065	Luciferase reporter assay//qRT-PCR//Western blot	22484852	Unspecified
miR-22-3p	MIMAT0000077	NTRK2	4915	Luciferase reporter assay//qRT-PCR//Western blot	27662840	Unspecified
miR-22-3p	MIMAT0000077	HDAC4	9759	Luciferase reporter assay//qRT-PCR//Western blot	20842113|23349832	Unspecified
miR-22-3p	MIMAT0000077	HDAC6	10013	Luciferase reporter assay//qRT-PCR//Western blot	22375943|28195408	Unspecified
miR-22-3p	MIMAT0000077	NCOA1	8648	Luciferase reporter assay//qRT-PCR//Western blot	21798241|26244872	Unspecified
miR-22-3p	MIMAT0000077	ACLY	47	Luciferase reporter assay//qRT-PCR//Western blot	27317765	Unspecified
miR-22-3p	MIMAT0000077	PPM1K	152926	Luciferase reporter assay//qRT-PCR//Western blot	26592513	Unspecified
miR-22-3p	MIMAT0000077	MTDH	92140	Luciferase reporter assay//qRT-PCR//Western blot	25323629	Unspecified
miR-22-3p	MIMAT0000077	NET1	10276	Luciferase reporter assay//qRT-PCR//Western blot	25041463	Unspecified
miR-22-3p	MIMAT0000077	CD151	977	Luciferase reporter assay//qRT-PCR//Western blot	24495805	Unspecified
miR-22-3p	MIMAT0000077	CYR61	3491	Luciferase reporter assay//qRT-PCR//Western blot	24449575	Unspecified
miR-22-3p	MIMAT0000077	IRF5	3663	Luciferase reporter assay//qRT-PCR//Western blot	23303785	Unspecified
miR-22-3p	MIMAT0000077	SP1	6667	Luciferase reporter assay//qRT-PCR//Reporter assay//Western blot	23529765|21502362|27904693	Unspecified
miR-22-3p	MIMAT0000077	CSF1R	1436	Luciferase reporter assay//qRT-PCR	24198819	Unspecified
miR-22-3p	MIMAT0000077	CDKN1A	1026	Luciferase reporter assay//PAR-CLIP//qRT-PCR//Western blot	23582783|21572407	Unspecified
miR-22-3p	MIMAT0000077	MMP14	4323	Luciferase reporter assay//Microarray//qRT-PCR//Western blot	26610210	Unspecified
miR-22-3p	MIMAT0000077	SNAI1	6615	Luciferase reporter assay//Microarray//qRT-PCR//Western blot	26610210	Unspecified
miR-22-3p	MIMAT0000077	PTMS	5763	Luciferase reporter assay//Microarray//Northern blot//qRT-PCR//Western blot	22493679	Unspecified
miR-22-3p	MIMAT0000077	BDNF	627	Luciferase reporter assay//Microarray	21168126	Unspecified
miR-22-3p	MIMAT0000077	RGS2	5997	Luciferase reporter assay//Microarray	21168126|23349832	Unspecified
miR-22-3p	MIMAT0000077	HTR2C	3358	Luciferase reporter assay//Microarray	21168126	Unspecified
miR-22-3p	MIMAT0000077	MAOA	4128	Luciferase reporter assay//Microarray	21168126	Unspecified
miR-22-3p	MIMAT0000077	SH3PXD2A	9644	Luciferase Reporter Assay, HITS-CLIP	tarbase	Unspecified
miR-22-3p	MIMAT0000077	ADORA2A	135	Luciferase Reporter Assay, HITS-CLIP	tarbase	Unspecified
miR-22-3p	MIMAT0000077	BMP6	654	Luciferase reporter assay	24163368	Unspecified
miR-22-3p	MIMAT0000077	BMPR1B	658	Luciferase reporter assay	24163368	Unspecified
miR-22-3p	MIMAT0000077	PTEN	5728	Luciferase reporter assay	20388916|26544868	Unspecified
miR-22-3p	MIMAT0000077	CCNA2	890	Luciferase reporter assay	25596928	Unspecified
miR-22-3p	MIMAT0000077	ERBB2	2064	Luciferase reporter assay	26544868	Unspecified
miR-22-3p	MIMAT0000077	PAK4	10298	Luciferase Reporter Assay	tarbase	Unspecified
miR-22-3p	MIMAT0000077	RBFOX2	23543	Luciferase Reporter Assay	tarbase	Unspecified
miR-22-3p	MIMAT0000077	SLC6A2	6530	Luciferase Reporter Assay	tarbase	Unspecified
miR-22-3p	MIMAT0000077	CRHR2	1395	Luciferase Reporter Assay	tarbase	Unspecified
miR-22-3p	MIMAT0000077	CCKBR	887	Luciferase Reporter Assay	tarbase	Unspecified
miR-22-3p	MIMAT0000077	POMC	5443	Luciferase Reporter Assay	tarbase	Unspecified
miR-22-3p	MIMAT0000077	NTRK3	4916	Luciferase Reporter Assay	tarbase	Unspecified
miR-22-3p	MIMAT0000077	GABRA6	2559	Luciferase Reporter Assay	tarbase	Unspecified
miR-22-3p	MIMAT0000077	CCKAR	886	Luciferase Reporter Assay	tarbase	Unspecified
miR-22-3p	MIMAT0000077	ARHGAP19	84986	Luciferase Reporter Assay	tarbase	Unspecified
miR-22-3p	MIMAT0000077	BTG1	694	Luciferase reporter assay	25449431	Unspecified
miR-22-3p	MIMAT0000077	RCOR1	23186	Luciferase reporter assay	23349832	Unspecified
miR-22-3p	MIMAT0000077	BSG	682	Immunohistochemistry//Luciferase reporter assay//qRT-PCR//Western blot	24906624|28184176	Unspecified
miR-22-3p	MIMAT0000077	WNT1	7471	Immunohistochemistry//Luciferase reporter assay//Microarray//qRT-PCR//Western blot	23851184	Unspecified
miR-22-3p	MIMAT0000077	HIF1A	3091	Immunofluorescence//qRT-PCR//Western blot	24496460	Unspecified
miR-22-3p	MIMAT0000077	LGALS1	3956	Immunofluorescence//qRT-PCR//Western blot	24496460	Unspecified
miR-22-3p	MIMAT0000077	MTA1	9112	Immunofluorescence//Immunohistochemistry//Luciferase reporter assay//qRT-PCR	28231399	Unspecified
miR-22-3p	MIMAT0000077	ESR1	2099	Immunoblot//Luciferase reporter assay//qRT-PCR//Western blot	18347104|19414598	Unspecified
miR-22-3p	MIMAT0000077	MTHFR	4524	Immunoblot//Luciferase reporter assay//qRT-PCR//Western blot	28045918	Unspecified
miR-22-3p	MIMAT0000077	TCEAL1	9338	Immunoblot//Luciferase reporter assay//qRT-PCR	21565979	Unspecified
miR-22-3p	MIMAT0000077	MYCBP	26292	Immunoblot//Luciferase reporter assay//qRT-PCR	20562918	Unspecified
miR-22-3p	MIMAT0000077	VSNL1	7447	HITS-CLIP//PAR-CLIP	21572407|20371350|23824327|27418678	Unspecified
miR-22-3p	MIMAT0000077	SLC2A1	6513	HITS-CLIP//In situ hybridization//Luciferase reporter assay//qRT-PCR//Western blot	23313552|25304371	Unspecified
miR-22-3p	MIMAT0000077	LGALS9	3965	Flow//Luciferase reporter assay//qRT-PCR//Western blot	26239725	Unspecified
miR-22-3p	MIMAT0000077	TFRC	7037	flow//Luciferase reporter assay//Northern blot	19135902	Unspecified
miR-22-3p	MIMAT0000077	TET2	54790	Flow//Immunofluorescence//Immunohistochemistry//In situ hybridization//Luciferase reporter assay//qRT-PCR//Western blot	23830207|23827711	Unspecified
miR-22-3p	MIMAT0000077	CXCR2	3579	Flow//Gluc reporter assay//GUS reporter assay//HITS-CLIP//Immunoblot//Immunocytochemistry//Immunofluorescence//Immunohistochemistry//Immunoprecipitaion//Luciferase reporter assay//qRT-PCR//RNA immunoprecipitation assay (RIP)//Western blot	26364720	Unspecified
miR-22-3p	MIMAT0000077	MALAT1	378938	Flow//Gluc reporter assay//GUS reporter assay//HITS-CLIP//Immunoblot//Immunocytochemistry//Immunofluorescence//Immunohistochemistry//Immunoprecipitaion//Luciferase reporter assay//qRT-PCR//RNA immunoprecipitation assay (RIP)//Western blot	26364720	Unspecified
miR-22-3p	MIMAT0000077	ARPC5	10092	EMSA//Immunohistochemistry//Luciferase reporter assay//Microarray//qRT-PCR//Western blot	22447776	Unspecified
miR-22-3p	MIMAT0000077	BUB1B	701	CLASH	23622248	Unspecified
miR-22-3p	MIMAT0000077	FKBP5	2289	CLASH	23622248	Unspecified
miR-22-3p	MIMAT0000077	HSPA1B	3304	CLASH	23622248	Unspecified
miR-22-3p	MIMAT0000077	RPSA	3921	CLASH	23622248	Unspecified
miR-22-3p	MIMAT0000077	LBP	3929	CLASH	23622248	Unspecified
miR-22-3p	MIMAT0000077	MYO6	4646	CLASH	23622248	Unspecified
miR-22-3p	MIMAT0000077	PEX5	5830	CLASH	23622248	Unspecified
miR-22-3p	MIMAT0000077	RPL24	6152	CLASH	23622248	Unspecified
miR-22-3p	MIMAT0000077	RPL35A	6165	CLASH	23622248	Unspecified
miR-22-3p	MIMAT0000077	RPS2	6187	CLASH	23622248	Unspecified
miR-22-3p	MIMAT0000077	RPS4X	6191	CLASH	23622248	Unspecified
miR-22-3p	MIMAT0000077	STX4	6810	CLASH	23622248	Unspecified
miR-22-3p	MIMAT0000077	ALMS1	7840	CLASH	23622248	Unspecified
miR-22-3p	MIMAT0000077	NUP214	8021	CLASH	23622248	Unspecified
miR-22-3p	MIMAT0000077	FUBP1	8880	CLASH	23622248	Unspecified
miR-22-3p	MIMAT0000077	VAPB	9217	CLASH	23622248	Unspecified
miR-22-3p	MIMAT0000077	RBM39	9584	CLASH	23622248	Unspecified
miR-22-3p	MIMAT0000077	ELP5	23587	CLASH	23622248	Unspecified
miR-22-3p	MIMAT0000077	SPG11	80208	CLASH	23622248	Unspecified
miR-22-3p	MIMAT0000077	CLPTM1L	81037	CLASH	23622248	Unspecified
miR-22-3p	MIMAT0000077	GLIS2	84662	CLASH	23622248	Unspecified
miR-22-3p	MIMAT0000077	SFXN1	94081	CLASH	23622248	Unspecified
miR-22-3p	MIMAT0000077	KCTD12	115207	CLASH	23622248	Unspecified
miR-22-3p	MIMAT0000077	DNHD1	144132	CLASH	23622248	Unspecified
miR-22-3p	MIMAT0000077	TACC1	6867	Chromatin immunoprecipitation//FACS//Immunohistochemistry//Luciferase reporter assay//Microarray//Next Generation Sequencing (NGS)//Northern blot//qRT-PCR//Western blot	27569217	Unspecified
miR-22-3p	MIMAT0000077	RAB5B	5869	Chromatin immunoprecipitation//FACS//Immunohistochemistry//Luciferase reporter assay//Microarray//Next Generation Sequencing (NGS)//Northern blot//PAR-CLIP//qRT-PCR//Sequencing//Western blot	20371350|21572407|27569217	Unspecified
miR-22-3p	MIMAT0000077	MECOM	2122	5RACE//ChIP//Co-immunoprecipitation//Luciferase reporter assay//Northern blot//Western blot	27617961	Unspecified
miR-22-3p	MIMAT0000077	TCF7	6932	//Luciferase reporter assay//qRT-PCR//Western blot	26193896	Unspecified
miR-21-5p	MIMAT0000076	NAV3	89795	Luciferase reporter assay/Microarray//Western blot	25579119	Unspecified
miR-21-5p	MIMAT0000076	MARCKS	4082	Luciferase reporter assay//Western blot	19302977	Unspecified
miR-21-5p	MIMAT0000076	CEBPB	1051	Luciferase reporter assay//Western blot	25327529	Unspecified
miR-21-5p	MIMAT0000076	HMGB1	3146	Luciferase reporter assay//Western blot	25327529	Unspecified
miR-21-5p	MIMAT0000076	TAP1	6890	Luciferase reporter assay//Western blot	25327529	Unspecified
miR-21-5p	MIMAT0000076	TLR3	7098	Luciferase reporter assay//Western blot	25327529	Unspecified
miR-21-5p	MIMAT0000076	UBE2N	7334	Luciferase reporter assay//Western blot	25327529	Unspecified
miR-21-5p	MIMAT0000076	BCL10	8915	Luciferase reporter assay//Western blot	25327529	Unspecified
miR-21-5p	MIMAT0000076	ICOSLG	23308	Luciferase reporter assay//Western blot	25327529	Unspecified
miR-21-5p	MIMAT0000076	TICAM2	353376	Luciferase reporter assay//Western blot	25327529	Unspecified
miR-21-5p	MIMAT0000076	SMN1	6606	Luciferase reporter assay//Western blot	23657402	Unspecified
miR-21-5p	MIMAT0000076	PCBP1	5093	Luciferase reporter assay//Quantitative proteomic approach	19253296|22316494	Unspecified
miR-21-5p	MIMAT0000076	PLOD3	8985	Luciferase reporter assay//Quantitative proteomic approach	19253296	Unspecified
miR-21-5p	MIMAT0000076	BASP1	10409	Luciferase reporter assay//Quantitative proteomic approach	19253296	Unspecified
miR-21-5p	MIMAT0000076	NCAPG	64151	Luciferase reporter assay//Quantitative proteomic approach	19253296	Unspecified
miR-21-5p	MIMAT0000076	Smad7	81516	Luciferase reporter assay//qRT-PCR//Western blot	26968995	Unspecified
miR-21-5p	MIMAT0000076	GDF5	8200	Luciferase reporter assay//qRT-PCR//Western blot	24577233	Unspecified
miR-21-5p	MIMAT0000076	E2F1	1869	Luciferase reporter assay//qRT-PCR//Western blot	19906824|19528081	Unspecified
miR-21-5p	MIMAT0000076	FOXO1	2308	Luciferase reporter assay//qRT-PCR//Western blot	25909227	Unspecified
miR-21-5p	MIMAT0000076	RASA1	5921	Luciferase reporter assay//qRT-PCR//Western blot	18372920|25663768|27876571	Unspecified
miR-21-5p	MIMAT0000076	DUSP10	11221	Luciferase reporter assay//qRT-PCR//Western blot	22387553	Unspecified
miR-21-5p	MIMAT0000076	DAXX	1616	Luciferase reporter assay//qRT-PCR//Western blot	18829576	Unspecified
miR-21-5p	MIMAT0000076	SPRY2	10253	Luciferase reporter assay//qRT-PCR//Western blot	18508928|21278789|23239100|25728247	Unspecified
miR-21-5p	MIMAT0000076	SOCS1	8651	Luciferase reporter assay//qRT-PCR//Western blot	27811366	Unspecified
miR-21-5p	MIMAT0000076	TP63	8626	Luciferase reporter assay//qRT-PCR//Western blot	18829576	Unspecified
miR-21-5p	MIMAT0000076	RHOB	388	Luciferase reporter assay//qRT-PCR//Western blot	20460403|21347332|21872591|23313253	Unspecified
miR-21-5p	MIMAT0000076	DNM1L	10059	Luciferase reporter assay//qRT-PCR//Western blot	28347692	Unspecified
miR-21-5p	MIMAT0000076	LRP6	4040	Luciferase reporter assay//qRT-PCR//Western blot	28337300	Unspecified
miR-21-5p	MIMAT0000076	FZD6	8323	Luciferase reporter assay//qRT-PCR//Western blot	27347343	Unspecified
miR-21-5p	MIMAT0000076	SMARCA4	6597	Luciferase reporter assay//qRT-PCR//Western blot	21317927	Unspecified
miR-21-5p	MIMAT0000076	ANP32A	8125	Luciferase reporter assay//qRT-PCR//Western blot	21317927	Unspecified
miR-21-5p	MIMAT0000076	NFIB	4781	Luciferase reporter assay//qRT-PCR//Western blot	18384814	Unspecified
miR-21-5p	MIMAT0000076	FASLG	356	Luciferase reporter assay//qRT-PCR//Reporter assay//Western blot	21820586|23177026|20371612|23504349|24821435|25118289	Unspecified
miR-21-5p	MIMAT0000076	CDK2AP1	8099	Luciferase reporter assay//qRT-PCR//Reporter assay//Western blot	21328460	Unspecified
miR-21-5p	MIMAT0000076	NTF3	4908	Luciferase reporter assay//qRT-PCR	22019057	Unspecified
miR-21-5p	MIMAT0000076	HNRNPK	3190	Luciferase reporter assay//qRT-PCR	18829576	Unspecified
miR-21-5p	MIMAT0000076	COL4A1	1282	Luciferase reporter assay//qRT-PCR	22573493	Unspecified
miR-21-5p	MIMAT0000076	TP53BP2	7159	Luciferase reporter assay//qRT-PCR	18829576	Unspecified
miR-21-5p	MIMAT0000076	JMY	133746	Luciferase reporter assay//qRT-PCR	18829576	Unspecified
miR-21-5p	MIMAT0000076	CBX4	8535	Luciferase reporter assay//PAR-CLIP//Western blot	23592263|24398324|21572407|25327529|26701625|27292025	Unspecified
miR-21-5p	MIMAT0000076	MSH6	2956	Luciferase reporter assay//Northern blot//qRT-PCR//Western blot	21078976	Unspecified
miR-21-5p	MIMAT0000076	SOCS6	9306	Luciferase reporter assay//Next Generation Sequencing (NGS)//qRT-PCR//Western blot	27570566|27811366	Unspecified
miR-21-5p	MIMAT0000076	EGFR	1956	Luciferase reporter assay//Microarray//Western blot	20864407|20048743	Unspecified
miR-21-5p	MIMAT0000076	TGFBI	7045	Luciferase reporter assay//Microarray//Western blot	19136465|18591254	Unspecified
miR-21-5p	MIMAT0000076	DERL1	79139	Luciferase reporter assay//Microarray//Quantitative proteomic approach	19253296|18591254	Unspecified
miR-21-5p	MIMAT0000076	TPM1	7168	Luciferase reporter assay//Microarray//qRT-PCR//Western blot	17363372|18270520|19253296|21817107|18591254	Unspecified
miR-21-5p	MIMAT0000076	BMPR2	659	Luciferase reporter assay//Microarray//qRT-PCR//Western blot	19578724|18829576|18591254|22227207	Unspecified
miR-21-5p	MIMAT0000076	PIK3R1	5295	Luciferase reporter assay//Microarray//qRT-PCR//Western blot	18591254|26676464	Unspecified
miR-21-5p	MIMAT0000076	IL12A	3592	Luciferase reporter assay//Microarray//qRT-PCR//Western blot	22815788|25327529|27571873	Unspecified
miR-21-5p	MIMAT0000076	APAF1	317	Luciferase reporter assay//Microarray//qRT-PCR//Western blot	18829576|18591254|27021436	Unspecified
miR-21-5p	MIMAT0000076	DDAH1	23576	Luciferase reporter assay//Microarray//qRT-PCR//Western blot	18591254|26455824|26741162	Unspecified
miR-21-5p	MIMAT0000076	IL1B	3553	Luciferase reporter assay//Microarray//qRT-PCR	21131358	Unspecified
miR-21-5p	MIMAT0000076	TGFBR3	7049	Luciferase reporter assay//Microarray//qRT-PCR	18829576|19253296	Unspecified
miR-21-5p	MIMAT0000076	PPIF	10105	Luciferase reporter assay//Microarray//qRT-PCR	18829576|18591254	Unspecified
miR-21-5p	MIMAT0000076	TOPORS	10210	Luciferase reporter assay//Microarray//qRT-PCR	18829576|18591254	Unspecified
miR-21-5p	MIMAT0000076	ICAM1	3383	Luciferase reporter assay//Microarray//qRT-PCR	21131358	Unspecified
miR-21-5p	MIMAT0000076	PLAT	5327	Luciferase reporter assay//Microarray//qRT-PCR	21131358	Unspecified
miR-21-5p	MIMAT0000076	MTAP	4507	Luciferase reporter assay//Microarray//Northern blot//qRT-PCR//Western blot	19013014|18591254	Unspecified
miR-21-5p	MIMAT0000076	SOX5	6660	Luciferase reporter assay//Microarray//Northern blot//qRT-PCR//Western blot	19013014|18591254	Unspecified
miR-21-5p	MIMAT0000076	TIAM1	7074	Luciferase reporter assay//Microarray//Northern blot//qRT-PCR	20826792|23442323|22815788	Unspecified
miR-21-5p	MIMAT0000076	TGFB2	7042	Luciferase reporter assay//Microarray	18591254|27388239	Unspecified
miR-21-5p	MIMAT0000076	FBXO11	80204	Luciferase reporter assay//Microarray	18591254|25589783	Unspecified
miR-21-5p	MIMAT0000076	DOCK2	1794	Luciferase Reporter Assay, qPCR, SILAC	tarbase	Unspecified
miR-21-5p	MIMAT0000076	DOCK11	139818	Luciferase Reporter Assay, qPCR, SILAC	tarbase	Unspecified
miR-21-5p	MIMAT0000076	DOCK9	23348	Luciferase Reporter Assay, qPCR, HITS-CLIP	tarbase	Unspecified
miR-21-5p	MIMAT0000076	CCDC93	54520	Luciferase Reporter Assay, qPCR	tarbase	Unspecified
miR-21-5p	MIMAT0000076	DOCK6	57572	Luciferase Reporter Assay, qPCR	tarbase	Unspecified
miR-21-5p	MIMAT0000076	DOCK1	1793	Luciferase Reporter Assay, qPCR	tarbase	Unspecified
miR-21-5p	MIMAT0000076	ZGLP1	100125288	Luciferase Reporter Assay, qPCR	tarbase	Unspecified
miR-21-5p	MIMAT0000076	TEK	7010	Luciferase Reporter Assay, Biotin-Microarrays, qPCR	tarbase	Unspecified
miR-21-5p	MIMAT0000076	CDS2	8760	Luciferase Reporter Assay, Biotin-Microarrays, qPCR	tarbase	Unspecified
miR-21-5p	MIMAT0000076	CCDC88A	55704	Luciferase Reporter Assay, Biotin-Microarrays, qPCR	tarbase	Unspecified
miR-21-5p	MIMAT0000076	CEP104	9731	Luciferase Reporter Assay, Biotin-Microarrays, qPCR	tarbase	Unspecified
miR-21-5p	MIMAT0000076	CXorf21	80231	Luciferase Reporter Assay, Biotin-Microarrays, qPCR	tarbase	Unspecified
miR-21-5p	MIMAT0000076	RNF17	56163	Luciferase Reporter Assay, Biotin-Microarrays, qPCR	tarbase	Unspecified
miR-21-5p	MIMAT0000076	SYBU	55638	Luciferase Reporter Assay, Biotin-Microarrays, qPCR	tarbase	Unspecified
miR-21-5p	MIMAT0000076	FGB	2244	Luciferase Reporter Assay, Biotin-Microarrays, qPCR	tarbase	Unspecified
miR-21-5p	MIMAT0000076	MLXIP	22877	Luciferase Reporter Assay, Biotin-Microarrays, qPCR	tarbase	Unspecified
miR-21-5p	MIMAT0000076	SPRYD4	283377	Luciferase Reporter Assay, Biotin-Microarrays, qPCR	tarbase	Unspecified
miR-21-5p	MIMAT0000076	ARIH2	10425	Luciferase Reporter Assay, Biotin-Microarrays, qPCR	tarbase	Unspecified
miR-21-5p	MIMAT0000076	RXRA	6256	Luciferase Reporter Assay, Biotin-Microarrays, qPCR	tarbase	Unspecified
miR-21-5p	MIMAT0000076	ZNF75D	7626	Luciferase Reporter Assay, Biotin-Microarrays, qPCR	tarbase	Unspecified
miR-21-5p	MIMAT0000076	TTC22	55001	Luciferase Reporter Assay, Biotin-Microarrays	tarbase	Unspecified
miR-21-5p	MIMAT0000076	LGALS14	56891	Luciferase Reporter Assay, Biotin-Microarrays	tarbase	Unspecified
miR-21-5p	MIMAT0000076	ADAM22	53616	Luciferase Reporter Assay, Biotin-Microarrays	tarbase	Unspecified
miR-21-5p	MIMAT0000076	ACSL6	23305	Luciferase Reporter Assay, Biotin-Microarrays	tarbase	Unspecified
miR-21-5p	MIMAT0000076	TCF21	6943	Luciferase reporter assay	23206776	Unspecified
miR-21-5p	MIMAT0000076	CCR1	1230	Luciferase reporter assay	21131358	Unspecified
miR-21-5p	MIMAT0000076	IGFBP3	3486	Luciferase Reporter Assay	tarbase	Unspecified
miR-21-5p	MIMAT0000076	IGF1R	3480	Luciferase reporter assay	24161401	Unspecified
miR-21-5p	MIMAT0000076	PCSK6	5046	Luciferase Reporter Assay	tarbase	Unspecified
miR-21-5p	MIMAT0000076	MSLN	10232	Luciferase reporter assay	28125734	Unspecified
miR-21-5p	MIMAT0000076	CADM1	23705	Luciferase reporter assay	27055844	Unspecified
miR-21-5p	MIMAT0000076	EGLN1	54583	Luciferase reporter assay	27030384	Unspecified
miR-21-5p	MIMAT0000076	OXTR	5021	Luciferase reporter assay	26273428	Unspecified
miR-21-5p	MIMAT0000076	CLU	1191	Luciferase reporter assay	24327270	Unspecified
miR-21-5p	MIMAT0000076	BCL6	604	Luciferase reporter assay	23416424	Unspecified
miR-21-5p	MIMAT0000076	SOD3	6649	Luciferase reporter assay	22836756	Unspecified
miR-21-5p	MIMAT0000076	PTX3	5806	Luciferase reporter assay	21131358	Unspecified
miR-21-5p	MIMAT0000076	TNFAIP3	7128	Luciferase reporter assay	21131358	Unspecified
miR-21-5p	MIMAT0000076	NCOA3	8202	Luciferase reporter assay	19528081	Unspecified
miR-21-5p	MIMAT0000076	TM9SF3	56889	Luciferase reporter assay	19253296	Unspecified
miR-21-5p	MIMAT0000076	REST	5978	Luciferase reporter assay	19242418	Unspecified
