# Supplementary material for: Sexual dimorphic miRNA-mediated response of bovine elongated embryos to the maternal microenvironment
Source: PLoS One. 2024 Feb 29;19(2):e0298835. doi: 10.1371/journal.pone.0298835 (PMC10903816; doi:10.1371/journal.pone.0298835)
Supplement: S4 Table — (XLSX) [file pone.0298835.s004.xlsx]

## Sheet: Tabelle1
Table S4 Differentially expressed miRNAs between CM and CF and their validated target genes obtained using miRNet analysis tool
ID	Accession	Target	TargetID	Experiment	Literature	Tissue
let-7a-5p	MIMAT0000062	AGO1	26523	CLASH//Immunohistochemistry//Immunoprecipitaion//Luciferase reporter assay//Northern blot//qRT-PCR//Western blot	23622248|23426184	Unspecified
let-7a-5p	MIMAT0000062	AGO4	192670	Luciferase reporter assay	20144220	Unspecified
let-7a-5p	MIMAT0000062	APP	351	Luciferase reporter assay	19110058	Unspecified
let-7a-5p	MIMAT0000062	ARG2	384	Flow//Luciferase reporter assay//qRT-PCR//Western blot	26989813	Unspecified
let-7a-5p	MIMAT0000062	AURKB	9212	Luciferase reporter assay//Western blot	23769985	Unspecified
let-7a-5p	MIMAT0000062	CASP3	836	Luciferase reporter assay//Western blot	18758960	Unspecified
let-7a-5p	MIMAT0000062	CCND2	894	Luciferase reporter assay//qRT-PCR//Western blot	20418948|26393798	Unspecified
let-7a-5p	MIMAT0000062	CCR7	1236	Luciferase reporter assay//Northern blot//qRT-PCR//Western blot	22251626	Unspecified
let-7a-5p	MIMAT0000062	CDK6	1021	CLASH//Luciferase reporter assay//Western blot	23622248|24383407	Unspecified
let-7a-5p	MIMAT0000062	DICER1	23405	CLASH//Luciferase reporter assay//Northern blot//Western blot	18700235|23622248	Unspecified
let-7a-5p	MIMAT0000062	E2F2	1870	Luciferase reporter assay//qRT-PCR//Western blot	20418948	Unspecified
let-7a-5p	MIMAT0000062	EGFR	1956	Luciferase reporter assay	23032975	Unspecified
let-7a-5p	MIMAT0000062	EWSR1	2130	Luciferase reporter assay//Microarray//qRT-PCR//Western blot	21853155	Unspecified
let-7a-5p	MIMAT0000062	EZH2	2146	CLASH//Luciferase reporter assay//qRT-PCR//Western blot	23622248|22972404	Unspecified
let-7a-5p	MIMAT0000062	FOXA1	3169	Luciferase reporter assay	17890240	Unspecified
let-7a-5p	MIMAT0000062	HAS2	3037	Luciferase reporter assay	22871741	Unspecified
let-7a-5p	MIMAT0000062	HMGA1	3159	CLASH//HITS-CLIP//Luciferase reporter assay//PAR-CLIP//qRT-PCR//Western blot	19179606|22139073|23622248|23592263|23313552|25846193	Unspecified
let-7a-5p	MIMAT0000062	HMGA2	8091	CLASH//HITS-CLIP//Immunofluorescence//Immunohistochemistry//Luciferase reporter assay//PAR-CLIP//qRT-PCR//Western blot	17600087|18083101|17322030|18413822|19179606|22139073|23622248|24617339|20371350|21572407|26428358|25884389|26701625	Unspecified
let-7a-5p	MIMAT0000062	HRAS	3265	Immunoblot//Luciferase reporter assay//qRT-PCR//Western blot	18083101|21252116|24092860	Unspecified
let-7a-5p	MIMAT0000062	IGF2	3481	Luciferase reporter assay	17974952	Unspecified
let-7a-5p	MIMAT0000062	IL6	3569	Luciferase reporter assay//qRT-PCR//Western blot	19878981	Unspecified
let-7a-5p	MIMAT0000062	ITGB3	3690	Luciferase reporter assay//qRT-PCR//Western blot	18679415	Unspecified
let-7a-5p	MIMAT0000062	KRAS	3845	Immunohistochemistry//Luciferase reporter assay//Microarray//qRT-PCR//Western blot	15766527|20033209|16651716|25955298	Unspecified
let-7a-5p	MIMAT0000062	LIN28A	79727	B-globin reporter assay//Immunoblot//Luciferase reporter assay//Microarray//Northern blot//qRT-PCR	16495412|15722555|25515921	Unspecified
let-7a-5p	MIMAT0000062	MAP4K4	9448	Luciferase reporter assay//qRT-PCR//Western blot	26197270	Unspecified
let-7a-5p	MIMAT0000062	MPL	4352	Luciferase reporter assay	20445018	Unspecified
let-7a-5p	MIMAT0000062	NF2	4771	Luciferase reporter assay//Microarray//qRT-PCR//Reporter assay//Western blot	17220301	Unspecified
let-7a-5p	MIMAT0000062	NKIRAS2	28511	ELISA//Luciferase reporter assay//qRT-PCR//Western blot	20351193	Unspecified
let-7a-5p	MIMAT0000062	NR1I2	8856	Luciferase reporter assay	17890240	Unspecified
let-7a-5p	MIMAT0000062	NRAS	4893	Luciferase reporter assay//Microarray//Western blot	19110058|15766527	Unspecified
let-7a-5p	MIMAT0000062	PAK1	5058	Immunofluorescence//Luciferase reporter assay//qRT-PCR//Western blot	23339187	Unspecified
let-7a-5p	MIMAT0000062	PARP1	142	Luciferase reporter assay//qRT-PCR//Western blot	28031413	Unspecified
let-7a-5p	MIMAT0000062	PKM	5315	Immunohistochemistry//Luciferase reporter assay//qRT-PCR//Western blot	26745603|28415668	Unspecified
let-7a-5p	MIMAT0000062	PRDM1	639	Immunohistochemistry//Luciferase reporter assay//qRT-PCR//Western blot	18583325|20651244	Unspecified
let-7a-5p	MIMAT0000062	RAB40C	57799	Immunohistochemistry//Luciferase reporter assay//PAR-CLIP//qRT-PCR//Western blot	21349817|23592263	Unspecified
let-7a-5p	MIMAT0000062	RAVER2	55225	Immunoprecipitaion//Luciferase reporter assay//Western blot	17637574	Unspecified
let-7a-5p	MIMAT0000062	RRM2	6241	CLASH//Luciferase reporter assay//PAR-CLIP//qRT-PCR//Western blot	23622248|21572407|23335963	Unspecified
let-7a-5p	MIMAT0000062	TNFAIP3	7128	Luciferase reporter assay//Western blot	26110642	Unspecified
let-7a-5p	MIMAT0000062	TRIM71	131405	Immunoblot//Luciferase reporter assay//Northern blot//PAR-CLIP//Reporter assay	17890240|18829576|15722555|20371350	Unspecified
let-7a-5p	MIMAT0000062	UHRF2	115426	Luciferase reporter assay//qRT-PCR//Western blot	19818775	Unspecified
let-7a-5p	MIMAT0000062	VDR	7421	Luciferase reporter assay	17890240	Unspecified
let-7a-5p	MIMAT0000062	WNT1	7471	Immunofluorescence//Luciferase reporter assay//Western blot	27821157	Unspecified
