# Supplementary material for: Sexual dimorphic miRNA-mediated response of bovine elongated embryos to the maternal microenvironment
Source: PLoS One. 2024 Feb 29;19(2):e0298835. doi: 10.1371/journal.pone.0298835 (PMC10903816; doi:10.1371/journal.pone.0298835)
Supplement: S5 Table — (XLSX) [file pone.0298835.s005.xlsx]

## Sheet: Tabelle1
Table S5 Differentially expressed miRNAs between CM and CF groups and pathways enriched by their target genes
miRNA	target gene	Experiment	Literature	pathways
mir-4449	CTSD	Predicted miRanda Score: 176	20799968	Apoptosis
mir-4449	HRAS	Predicted miRanda Score: 174	20799968	Apoptosis
mir-31	CTSC	qRT-PCR	22959936	Apoptosis
mir-2320-5p	BIRC5	Predicted miRanda Score: 166	20799968	Apoptosis
mir-2320-5p	FADD	Predicted miRanda Score: 162	20799968	Apoptosis
mir-2320-5p	IKBKB	Predicted miRanda Score: 366	20799968	Apoptosis
mir-2320-5p	MAPK3	Predicted miRanda Score: 161	20799968	Apoptosis
mir-2320-5p	MCL1	Predicted miRanda Score: 172	20799968	Apoptosis
mir-2320-5p	TNFRSF1A	Predicted miRanda Score: 173	20799968	Apoptosis
mir-181a	FOS	qRT-PCR	22959936	Apoptosis
mir-155	BIRC3	qRT-PCR	22959936	Apoptosis
mir-155	FOS	qRT-PCR	22959936	Apoptosis
mir-155	TNF	qRT-PCR	22959936	Apoptosis
mir-125b	MAPK3	Predicted miRanda Score: 173	20799968	Apoptosis
let-7g	CASP3	Predicted miRanda Score: 160	20799968	Apoptosis
let-7e	BCL2L1	Predicted miRanda Score: 163	20799968	Apoptosis
let-7a-5p	CASP3	Luciferase reporter assay//Western blot	18758960	Apoptosis
let-7a-5p	CASP3	Luciferase reporter assay//Western blot	18758960	Apoptosis
let-7a-5p	HRAS	Immunoblot//Luciferase reporter assay//qRT-PCR//Western blot	18083101|21252116|24092860	Apoptosis
let-7a-5p	KRAS	Immunohistochemistry//Luciferase reporter assay//Microarray//qRT-PCR//Western blot	15766527|20033209|16651716|25955298	Apoptosis
let-7a-5p	NRAS	Luciferase reporter assay//Microarray//Western blot	19110058|15766527	Apoptosis
let-7a-5p	NRAS	Luciferase reporter assay//Microarray//Western blot	19110058|15766527	Apoptosis
let-7a-5p	PARP1	Luciferase reporter assay//qRT-PCR//Western blot	28031413	Apoptosis
let-7a-5p	PARP1	Luciferase reporter assay//qRT-PCR//Western blot	28031413	Apoptosis
mir-677	EGFR	Predicted miRanda Score: 178	20799968	Calcium signaling pathway
mir-4449	ADRB3	Predicted miRanda Score: 165	20799968	Calcium signaling pathway
mir-4449	NOS3	Predicted miRanda Score: 160	20799968	Calcium signaling pathway
mir-4449	PDGFA	Predicted miRanda Score: 164	20799968	Calcium signaling pathway
mir-4449	TNNC1	Predicted miRanda Score: 183	20799968	Calcium signaling pathway
mir-4449	VEGFB	Predicted miRanda Score: 173	20799968	Calcium signaling pathway
mir-31	FGF7	qRT-PCR	22959936	Calcium signaling pathway
mir-31	PDGFB	Predicted miRanda Score: 179	20799968	Calcium signaling pathway
mir-2411-3p	ORAI2	Predicted miRanda Score: 167	20799968	Calcium signaling pathway
mir-2320-5p	CALM1	Predicted miRanda Score: 185	20799968	Calcium signaling pathway
mir-2320-5p	CCKBR	Predicted miRanda Score: 169	20799968	Calcium signaling pathway
mir-2320-5p	GNA15	Predicted miRanda Score: 169	20799968	Calcium signaling pathway
mir-2320-5p	MET	Predicted miRanda Score: 168	20799968	Calcium signaling pathway
mir-2320-5p	PLCD4	Predicted miRanda Score: 169	20799968	Calcium signaling pathway
mir-2320-5p	PRKACB	Predicted miRanda Score: 167	20799968	Calcium signaling pathway
mir-2320-5p	TNNC1	Predicted miRanda Score: 169	20799968	Calcium signaling pathway
mir-155	FGF7	qRT-PCR	22959936	Calcium signaling pathway
mir-125b	GNA15	Predicted miRanda Score: 171	20799968	Calcium signaling pathway
mir-125b	MST1R	Predicted miRanda Score: 161	20799968	Calcium signaling pathway
mir-125b	STIM1	Predicted miRanda Score: 168	20799968	Calcium signaling pathway
let-7g	ATP2A2	Predicted miRanda Score: 179	20799968	Calcium signaling pathway
let-7d	ATP2A2	Predicted miRanda Score: 177	20799968	Calcium signaling pathway
let-7b	ATP2A2	Predicted miRanda Score: 173	20799968	Calcium signaling pathway
let-7a-5p	ATP2A2	Predicted miRanda Score: 174	20799968	Calcium signaling pathway
let-7a-5p	EGFR	Luciferase reporter assay	23032975	Calcium signaling pathway
mir-4449	HRAS	Predicted miRanda Score: 174	20799968	Cellular senescence
mir-425-3p	RASSF5	Predicted miRanda Score: 177	20799968	Cellular senescence
mir-2411-3p	RAD9B	Predicted miRanda Score: 161	20799968	Cellular senescence
mir-2320-5p	CALM1	Predicted miRanda Score: 185	20799968	Cellular senescence
mir-2320-5p	CDKN1A	Predicted miRanda Score: 167	20799968	Cellular senescence
mir-2320-5p	MAPK3	Predicted miRanda Score: 161	20799968	Cellular senescence
mir-2320-5p	RASSF5	Predicted miRanda Score: 167	20799968	Cellular senescence
mir-2320-5p	RRAS	Predicted miRanda Score: 171	20799968	Cellular senescence
mir-2320-5p	TGFBR2	Predicted miRanda Score: 340	20799968	Cellular senescence
mir-155	IL6	qRT-PCR	22959936	Cellular senescence
mir-125b	HUS1	Predicted miRanda Score: 169	20799968	Cellular senescence
mir-125b	MAPK3	Predicted miRanda Score: 173	20799968	Cellular senescence
let-7e	IL1A	Predicted miRanda Score: 183	20799968	Cellular senescence
let-7a-5p	CCND2	Luciferase reporter assay//qRT-PCR//Western blot	20418948|26393798	Cellular senescence
let-7a-5p	CCND2	Luciferase reporter assay//qRT-PCR//Western blot	20418948|26393798	Cellular senescence
let-7a-5p	CDK6	CLASH//Luciferase reporter assay//Western blot	23622248|24383407	Cellular senescence
let-7a-5p	CDK6	CLASH//Luciferase reporter assay//Western blot	23622248|24383407	Cellular senescence
let-7a-5p	E2F2	Luciferase reporter assay//qRT-PCR//Western blot	20418948	Cellular senescence
let-7a-5p	HRAS	Immunoblot//Luciferase reporter assay//qRT-PCR//Western blot	18083101|21252116|24092860	Cellular senescence
let-7a-5p	IL6	Luciferase reporter assay//qRT-PCR//Western blot	19878981	Cellular senescence
let-7a-5p	KRAS	Immunohistochemistry//Luciferase reporter assay//Microarray//qRT-PCR//Western blot	15766527|20033209|16651716|25955298	Cellular senescence
let-7a-5p	NRAS	Luciferase reporter assay//Microarray//Western blot	19110058|15766527	Cellular senescence
let-7a-5p	NRAS	Luciferase reporter assay//Microarray//Western blot	19110058|15766527	Cellular senescence
mir-677	LYN	Predicted miRanda Score: 168	20799968	Chemokine signaling pathway
mir-4449	HRAS	Predicted miRanda Score: 174	20799968	Chemokine signaling pathway
mir-31	CRK	Predicted miRanda Score: 171	20799968	Chemokine signaling pathway
mir-2411-3p	CCL11	Predicted miRanda Score: 176	20799968	Chemokine signaling pathway
mir-2320-5p	CCL22	Predicted miRanda Score: 172	20799968	Chemokine signaling pathway
mir-2320-5p	GNB1	Predicted miRanda Score: 361	20799968	Chemokine signaling pathway
mir-2320-5p	GNG7	Predicted miRanda Score: 187	20799968	Chemokine signaling pathway
mir-2320-5p	IKBKB	Predicted miRanda Score: 366	20799968	Chemokine signaling pathway
mir-2320-5p	MAPK3	Predicted miRanda Score: 161	20799968	Chemokine signaling pathway
mir-2320-5p	PRKACB	Predicted miRanda Score: 167	20799968	Chemokine signaling pathway
mir-181a	CXCL3	qRT-PCR	22959936	Chemokine signaling pathway
mir-125b	GNG7	Predicted miRanda Score: 163	20799968	Chemokine signaling pathway
mir-125b	MAPK3	Predicted miRanda Score: 173	20799968	Chemokine signaling pathway
let-7c	SHC1	Predicted miRanda Score: 169	20799968	Chemokine signaling pathway
let-7b	SHC1	Predicted miRanda Score: 165	20799968	Chemokine signaling pathway
let-7a-5p	CCR7	Luciferase reporter assay//Northern blot//qRT-PCR//Western blot	22251626	Chemokine signaling pathway
let-7a-5p	CCR7	Luciferase reporter assay//Northern blot//qRT-PCR//Western blot	22251626	Chemokine signaling pathway
let-7a-5p	HRAS	Immunoblot//Luciferase reporter assay//qRT-PCR//Western blot	18083101|21252116|24092860	Chemokine signaling pathway
let-7a-5p	KRAS	Immunohistochemistry//Luciferase reporter assay//Microarray//qRT-PCR//Western blot	15766527|20033209|16651716|25955298	Chemokine signaling pathway
let-7a-5p	NRAS	Luciferase reporter assay//Microarray//Western blot	19110058|15766527	Chemokine signaling pathway
let-7a-5p	NRAS	Luciferase reporter assay//Microarray//Western blot	19110058|15766527	Chemokine signaling pathway
let-7a-5p	PAK1	Immunofluorescence//Luciferase reporter assay//qRT-PCR//Western blot	23339187	Chemokine signaling pathway
mir-4449	EPO	Predicted miRanda Score: 166	20799968	Cytokine cytokine receptor interaction
mir-4449	IL21R	Predicted miRanda Score: 178	20799968	Cytokine cytokine receptor interaction
mir-2411-3p	CCL11	Predicted miRanda Score: 176	20799968	Cytokine cytokine receptor interaction
mir-2320-5p	CCL22	Predicted miRanda Score: 172	20799968	Cytokine cytokine receptor interaction
mir-2320-5p	IL10	Predicted miRanda Score: 169	20799968	Cytokine cytokine receptor interaction
mir-2320-5p	IL12RB1	Predicted miRanda Score: 179	20799968	Cytokine cytokine receptor interaction
mir-2320-5p	IL21R	Predicted miRanda Score: 164	20799968	Cytokine cytokine receptor interaction
mir-2320-5p	RELT	Predicted miRanda Score: 176	20799968	Cytokine cytokine receptor interaction
mir-2320-5p	TGFBR2	Predicted miRanda Score: 340	20799968	Cytokine cytokine receptor interaction
mir-2320-5p	TNFRSF1A	Predicted miRanda Score: 173	20799968	Cytokine cytokine receptor interaction
mir-2320-5p	TNFRSF4	Predicted miRanda Score: 181	20799968	Cytokine cytokine receptor interaction
mir-181a	CXCL3	qRT-PCR	22959936	Cytokine cytokine receptor interaction
mir-181a	IL18	qRT-PCR	22959936	Cytokine cytokine receptor interaction
mir-181a	LIF	qRT-PCR	22959936	Cytokine cytokine receptor interaction
mir-155	IL18	qRT-PCR	22959936	Cytokine cytokine receptor interaction
mir-155	IL6	qRT-PCR	22959936	Cytokine cytokine receptor interaction
mir-155	TNF	qRT-PCR	22959936	Cytokine cytokine receptor interaction
let-7e	IL1A	Predicted miRanda Score: 183	20799968	Cytokine cytokine receptor interaction
let-7a-5p	CCR7	Luciferase reporter assay//Northern blot//qRT-PCR//Western blot	22251626	Cytokine cytokine receptor interaction
let-7a-5p	CCR7	Luciferase reporter assay//Northern blot//qRT-PCR//Western blot	22251626	Cytokine cytokine receptor interaction
let-7a-5p	IL6	Luciferase reporter assay//qRT-PCR//Western blot	19878981	Cytokine cytokine receptor interaction
let-7a-5p	MPL	Luciferase reporter assay	20445018	Cytokine cytokine receptor interaction
let-7a-5p	MPL	Luciferase reporter assay	20445018	Cytokine cytokine receptor interaction
mir-677	EGFR	Predicted miRanda Score: 178	20799968	Focal adhesion
mir-4449	DOCK1	Predicted miRanda Score: 167	20799968	Focal adhesion
mir-4449	HRAS	Predicted miRanda Score: 174	20799968	Focal adhesion
mir-4449	ITGA5	Predicted miRanda Score: 181	20799968	Focal adhesion
mir-4449	PDGFA	Predicted miRanda Score: 164	20799968	Focal adhesion
mir-4449	VEGFB	Predicted miRanda Score: 173	20799968	Focal adhesion
mir-31	CRK	Predicted miRanda Score: 171	20799968	Focal adhesion
mir-31	ITGAV	qRT-PCR	22959936	Focal adhesion
mir-31	PDGFB	Predicted miRanda Score: 179	20799968	Focal adhesion
mir-31	PIP5K1A	Predicted miRanda Score: 170	20799968	Focal adhesion
mir-2320-5p	COL6A2	Predicted miRanda Score: 177	20799968	Focal adhesion
mir-2320-5p	ITGA3	Predicted miRanda Score: 184	20799968	Focal adhesion
mir-2320-5p	ITGB5	Predicted miRanda Score: 163	20799968	Focal adhesion
mir-2320-5p	MAPK3	Predicted miRanda Score: 161	20799968	Focal adhesion
mir-2320-5p	MET	Predicted miRanda Score: 168	20799968	Focal adhesion
mir-155	BIRC3	qRT-PCR	22959936	Focal adhesion
mir-143	FLNB	Predicted miRanda Score: 172	20799968	Focal adhesion
mir-125b	COL6A2	Predicted miRanda Score: 178	20799968	Focal adhesion
mir-125b	MAPK3	Predicted miRanda Score: 173	20799968	Focal adhesion
let-7e	ITGB7	Predicted miRanda Score: 165	20799968	Focal adhesion
let-7c	SHC1	Predicted miRanda Score: 169	20799968	Focal adhesion
let-7b	SHC1	Predicted miRanda Score: 165	20799968	Focal adhesion
let-7a-5p	CCND2	Luciferase reporter assay//qRT-PCR//Western blot	20418948|26393798	Focal adhesion
let-7a-5p	CCND2	Luciferase reporter assay//qRT-PCR//Western blot	20418948|26393798	Focal adhesion
let-7a-5p	EGFR	Luciferase reporter assay	23032975	Focal adhesion
let-7a-5p	HRAS	Immunoblot//Luciferase reporter assay//qRT-PCR//Western blot	18083101|21252116|24092860	Focal adhesion
let-7a-5p	ITGB3	Luciferase reporter assay//qRT-PCR//Western blot	18679415	Focal adhesion
let-7a-5p	ITGB7	Predicted miRanda Score: 162	20799968	Focal adhesion
let-7a-5p	PAK1	Immunofluorescence//Luciferase reporter assay//qRT-PCR//Western blot	23339187	Focal adhesion
mir-677	BPIFB1	Predicted miRanda Score: 186	20799968	Innate Immune System
mir-677	LYN	Predicted miRanda Score: 168	20799968	Innate Immune System
mir-677	TOLLIP	Predicted miRanda Score: 167	20799968	Innate Immune System
mir-4449	CARD11	Predicted miRanda Score: 162	20799968	Innate Immune System
mir-4449	HRAS	Predicted miRanda Score: 174	20799968	Innate Immune System
mir-4449	QSOX1	Predicted miRanda Score: 344	20799968	Innate Immune System
mir-4449	SDCBP	Predicted miRanda Score: 176	20799968	Innate Immune System
mir-361	NCF2	Predicted miRanda Score: 180	20799968	Innate Immune System
mir-31	CD55	qRT-PCR	22959936	Innate Immune System
mir-2411-3p	HMOX2	Predicted miRanda Score: 191	20799968	Innate Immune System
mir-2320-5p	ANPEP	Predicted miRanda Score: 171	20799968	Innate Immune System
mir-2320-5p	ANXA2	Predicted miRanda Score: 170	20799968	Innate Immune System
mir-2320-5p	ATP6V1B2	Predicted miRanda Score: 171	20799968	Innate Immune System
mir-2320-5p	C4A	Predicted miRanda Score: 174	20799968	Innate Immune System
mir-2320-5p	CD46	Predicted miRanda Score: 177	20799968	Innate Immune System
mir-2320-5p	CD46	Predicted miRanda Score: 177	20799968	Innate Immune System
mir-2320-5p	CD46	Predicted miRanda Score: 177	20799968	Innate Immune System
mir-2320-5p	DNAJC5	Predicted miRanda Score: 165	20799968	Innate Immune System
mir-2320-5p	PIN1	Predicted miRanda Score: 175	20799968	Innate Immune System
mir-2320-5p	PLD3	Predicted miRanda Score: 165	20799968	Innate Immune System
mir-2320-5p	PRDX6	Predicted miRanda Score: 174	20799968	Innate Immune System
mir-2320-5p	PRTN3	Predicted miRanda Score: 168	20799968	Innate Immune System
mir-2320-5p	QSOX1	Predicted miRanda Score: 180	20799968	Innate Immune System
mir-2320-5p	RNASE2	Predicted miRanda Score: 166	20799968	Innate Immune System
mir-2320-5p	TICAM2	Predicted miRanda Score: 164	20799968	Innate Immune System
mir-2320-5p	TSPAN14	Predicted miRanda Score: 181	20799968	Innate Immune System
mir-181a	CARD11	Predicted miRanda Score: 187	20799968	Innate Immune System
mir-181a	CXCL3	qRT-PCR	22959936	Innate Immune System
mir-181a	FOS	qRT-PCR	22959936	Innate Immune System
mir-181a	LTF	qRT-PCR	22959936	Innate Immune System
mir-155	CD36	qRT-PCR	22959936	Innate Immune System
mir-155	FGL2	qRT-PCR	22959936	Innate Immune System
mir-155	FOS	qRT-PCR	22959936	Innate Immune System
mir-155	LTF	qRT-PCR	22959936	Innate Immune System
mir-155	SDCBP	qRT-PCR	22959936	Innate Immune System
mir-125b	ANPEP	Predicted miRanda Score: 174	20799968	Innate Immune System
mir-125b	DUSP3	Predicted miRanda Score: 174	20799968	Innate Immune System
mir-125b	TSPAN14	Predicted miRanda Score: 169	20799968	Innate Immune System
let-7c	SHC1	Predicted miRanda Score: 169	20799968	Innate Immune System
let-7b	GGH	Predicted miRanda Score: 174	20799968	Innate Immune System
let-7b	SHC1	Predicted miRanda Score: 165	20799968	Innate Immune System
let-7a-5p	HRAS	Immunoblot//Luciferase reporter assay//qRT-PCR//Western blot	18083101|21252116|24092860	Innate Immune System
let-7a-5p	NRAS	Luciferase reporter assay//Microarray//Western blot	19110058|15766527	Innate Immune System
let-7a-5p	NRAS	Luciferase reporter assay//Microarray//Western blot	19110058|15766527	Innate Immune System
let-7a-5p	PAK1	Immunofluorescence//Luciferase reporter assay//qRT-PCR//Western blot	23339187	Innate Immune System
let-7a-5p	PKM	Immunohistochemistry//Luciferase reporter assay//qRT-PCR//Western blot	26745603|28415668	Innate Immune System
mir-677	EGFR	Predicted miRanda Score: 178	20799968	JAK STAT signaling pathway
mir-4449	EPO	Predicted miRanda Score: 166	20799968	JAK STAT signaling pathway
mir-4449	HRAS	Predicted miRanda Score: 174	20799968	JAK STAT signaling pathway
mir-4449	IL21R	Predicted miRanda Score: 178	20799968	JAK STAT signaling pathway
mir-4449	PDGFA	Predicted miRanda Score: 164	20799968	JAK STAT signaling pathway
mir-31	PDGFB	Predicted miRanda Score: 179	20799968	JAK STAT signaling pathway
mir-2320-5p	CDKN1A	Predicted miRanda Score: 167	20799968	JAK STAT signaling pathway
mir-2320-5p	IL10	Predicted miRanda Score: 169	20799968	JAK STAT signaling pathway
mir-2320-5p	IL12RB1	Predicted miRanda Score: 179	20799968	JAK STAT signaling pathway
mir-2320-5p	IL21R	Predicted miRanda Score: 164	20799968	JAK STAT signaling pathway
mir-2320-5p	MCL1	Predicted miRanda Score: 172	20799968	JAK STAT signaling pathway
mir-2320-5p	TYK2	Predicted miRanda Score: 172	20799968	JAK STAT signaling pathway
mir-181a	LIF	qRT-PCR	22959936	JAK STAT signaling pathway
mir-181a	SOCS3	qRT-PCR	22959936	JAK STAT signaling pathway
mir-155	IL6	qRT-PCR	22959936	JAK STAT signaling pathway
let-7e	BCL2L1	Predicted miRanda Score: 163	20799968	JAK STAT signaling pathway
let-7a-5p	CCND2	Luciferase reporter assay//qRT-PCR//Western blot	20418948|26393798	JAK STAT signaling pathway
let-7a-5p	CCND2	Luciferase reporter assay//qRT-PCR//Western blot	20418948|26393798	JAK STAT signaling pathway
let-7a-5p	EGFR	Luciferase reporter assay	23032975	JAK STAT signaling pathway
let-7a-5p	HRAS	Immunoblot//Luciferase reporter assay//qRT-PCR//Western blot	18083101|21252116|24092860	JAK STAT signaling pathway
let-7a-5p	IL6	Luciferase reporter assay//qRT-PCR//Western blot	19878981	JAK STAT signaling pathway
let-7a-5p	MPL	Luciferase reporter assay	20445018	JAK STAT signaling pathway
let-7a-5p	MPL	Luciferase reporter assay	20445018	JAK STAT signaling pathway
mir-677	LYN	Predicted miRanda Score: 168	20799968	Lipid and atherosclerosis
mir-4449	HRAS	Predicted miRanda Score: 174	20799968	Lipid and atherosclerosis
mir-4449	NOS3	Predicted miRanda Score: 160	20799968	Lipid and atherosclerosis
mir-361	NCF2	Predicted miRanda Score: 180	20799968	Lipid and atherosclerosis
mir-2320-5p	CALM1	Predicted miRanda Score: 185	20799968	Lipid and atherosclerosis
mir-2320-5p	IKBKB	Predicted miRanda Score: 366	20799968	Lipid and atherosclerosis
mir-2320-5p	MAPK3	Predicted miRanda Score: 161	20799968	Lipid and atherosclerosis
mir-2320-5p	TICAM2	Predicted miRanda Score: 164	20799968	Lipid and atherosclerosis
mir-2320-5p	TNFRSF1A	Predicted miRanda Score: 173	20799968	Lipid and atherosclerosis
mir-181a	CXCL3	qRT-PCR	22959936	Lipid and atherosclerosis
mir-181a	FOS	qRT-PCR	22959936	Lipid and atherosclerosis
mir-181a	IL18	qRT-PCR	22959936	Lipid and atherosclerosis
mir-181a	TLR4	qRT-PCR	22959936	Lipid and atherosclerosis
mir-181a	VCAM1	qRT-PCR	22959936	Lipid and atherosclerosis
mir-155	CD36	qRT-PCR	22959936	Lipid and atherosclerosis
mir-155	FOS	qRT-PCR	22959936	Lipid and atherosclerosis
mir-155	IL18	qRT-PCR	22959936	Lipid and atherosclerosis
mir-155	IL6	qRT-PCR	22959936	Lipid and atherosclerosis
mir-155	TNF	qRT-PCR	22959936	Lipid and atherosclerosis
mir-125b	MAPK3	Predicted miRanda Score: 173	20799968	Lipid and atherosclerosis
let-7g	CASP3	Predicted miRanda Score: 160	20799968	Lipid and atherosclerosis
let-7e	BCL2L1	Predicted miRanda Score: 163	20799968	Lipid and atherosclerosis
let-7a-5p	CASP3	Luciferase reporter assay//Western blot	18758960	Lipid and atherosclerosis
let-7a-5p	CASP3	Luciferase reporter assay//Western blot	18758960	Lipid and atherosclerosis
let-7a-5p	HRAS	Immunoblot//Luciferase reporter assay//qRT-PCR//Western blot	18083101|21252116|24092860	Lipid and atherosclerosis
let-7a-5p	IL6	Luciferase reporter assay//qRT-PCR//Western blot	19878981	Lipid and atherosclerosis
let-7a-5p	KRAS	Immunohistochemistry//Luciferase reporter assay//Microarray//qRT-PCR//Western blot	15766527|20033209|16651716|25955298	Lipid and atherosclerosis
let-7a-5p	NRAS	Luciferase reporter assay//Microarray//Western blot	19110058|15766527	Lipid and atherosclerosis
let-7a-5p	NRAS	Luciferase reporter assay//Microarray//Western blot	19110058|15766527	Lipid and atherosclerosis
mir-677	EGFR	Predicted miRanda Score: 178	20799968	MAPK signaling pathway
mir-677	MAPKAPK3	Predicted miRanda Score: 182	20799968	MAPK signaling pathway
mir-677	EGFR	Predicted miRanda Score: 178	20799968	MAPK signaling pathway
mir-677	MAPKAPK3	Predicted miRanda Score: 182	20799968	MAPK signaling pathway
mir-4449	HRAS	Predicted miRanda Score: 174	20799968	MAPK signaling pathway
mir-4449	IGF2	Predicted miRanda Score: 164	20799968	MAPK signaling pathway
mir-4449	MAPK8IP1	Predicted miRanda Score: 170	20799968	MAPK signaling pathway
mir-4449	PDGFA	Predicted miRanda Score: 164	20799968	MAPK signaling pathway
mir-4449	VEGFB	Predicted miRanda Score: 173	20799968	MAPK signaling pathway
mir-4449	HRAS	Predicted miRanda Score: 174	20799968	MAPK signaling pathway
mir-4449	IGF2	Predicted miRanda Score: 164	20799968	MAPK signaling pathway
mir-4449	MAPK8IP1	Predicted miRanda Score: 170	20799968	MAPK signaling pathway
mir-4449	PDGFA	Predicted miRanda Score: 164	20799968	MAPK signaling pathway
mir-4449	VEGFB	Predicted miRanda Score: 173	20799968	MAPK signaling pathway
mir-31	CRK	Predicted miRanda Score: 171	20799968	MAPK signaling pathway
mir-31	FGF7	qRT-PCR	22959936	MAPK signaling pathway
mir-31	PDGFB	Predicted miRanda Score: 179	20799968	MAPK signaling pathway
mir-31	CRK	Predicted miRanda Score: 171	20799968	MAPK signaling pathway
mir-31	FGF7	qRT-PCR	22959936	MAPK signaling pathway
mir-31	PDGFB	Predicted miRanda Score: 179	20799968	MAPK signaling pathway
mir-2320-5p	DUSP2	Predicted miRanda Score: 164	20799968	MAPK signaling pathway
mir-2320-5p	EFNA1	Predicted miRanda Score: 169	20799968	MAPK signaling pathway
mir-2320-5p	IGF2	Predicted miRanda Score: 168	20799968	MAPK signaling pathway
mir-2320-5p	IKBKB	Predicted miRanda Score: 366	20799968	MAPK signaling pathway
mir-2320-5p	MAPK3	Predicted miRanda Score: 161	20799968	MAPK signaling pathway
mir-2320-5p	MET	Predicted miRanda Score: 168	20799968	MAPK signaling pathway
mir-2320-5p	MKNK1	Predicted miRanda Score: 179	20799968	MAPK signaling pathway
mir-2320-5p	PRKACB	Predicted miRanda Score: 167	20799968	MAPK signaling pathway
mir-2320-5p	RRAS	Predicted miRanda Score: 171	20799968	MAPK signaling pathway
mir-2320-5p	TGFBR2	Predicted miRanda Score: 340	20799968	MAPK signaling pathway
mir-2320-5p	TNFRSF1A	Predicted miRanda Score: 173	20799968	MAPK signaling pathway
mir-2320-5p	DUSP2	Predicted miRanda Score: 164	20799968	MAPK signaling pathway
mir-2320-5p	EFNA1	Predicted miRanda Score: 169	20799968	MAPK signaling pathway
mir-2320-5p	IGF2	Predicted miRanda Score: 168	20799968	MAPK signaling pathway
mir-2320-5p	IKBKB	Predicted miRanda Score: 366	20799968	MAPK signaling pathway
mir-2320-5p	MAPK3	Predicted miRanda Score: 161	20799968	MAPK signaling pathway
mir-2320-5p	MET	Predicted miRanda Score: 168	20799968	MAPK signaling pathway
mir-2320-5p	MKNK1	Predicted miRanda Score: 179	20799968	MAPK signaling pathway
mir-2320-5p	PRKACB	Predicted miRanda Score: 167	20799968	MAPK signaling pathway
mir-2320-5p	RRAS	Predicted miRanda Score: 171	20799968	MAPK signaling pathway
mir-2320-5p	TGFBR2	Predicted miRanda Score: 340	20799968	MAPK signaling pathway
mir-2320-5p	TNFRSF1A	Predicted miRanda Score: 173	20799968	MAPK signaling pathway
mir-181a	FOS	qRT-PCR	22959936	MAPK signaling pathway
mir-181a	MAP3K8	qRT-PCR	22959936	MAPK signaling pathway
mir-181a	FOS	qRT-PCR	22959936	MAPK signaling pathway
mir-181a	MAP3K8	qRT-PCR	22959936	MAPK signaling pathway
mir-155	FGF7	qRT-PCR	22959936	MAPK signaling pathway
mir-155	FOS	qRT-PCR	22959936	MAPK signaling pathway
mir-155	TNF	qRT-PCR	22959936	MAPK signaling pathway
mir-155	FGF7	qRT-PCR	22959936	MAPK signaling pathway
mir-155	FOS	qRT-PCR	22959936	MAPK signaling pathway
mir-155	TNF	qRT-PCR	22959936	MAPK signaling pathway
mir-143	FLNB	Predicted miRanda Score: 172	20799968	MAPK signaling pathway
mir-143	FLNB	Predicted miRanda Score: 172	20799968	MAPK signaling pathway
mir-125b	DUSP3	Predicted miRanda Score: 174	20799968	MAPK signaling pathway
mir-125b	MAP3K11	Predicted miRanda Score: 160	20799968	MAPK signaling pathway
mir-125b	MAPK3	Predicted miRanda Score: 173	20799968	MAPK signaling pathway
mir-125b	DUSP3	Predicted miRanda Score: 174	20799968	MAPK signaling pathway
mir-125b	MAP3K11	Predicted miRanda Score: 160	20799968	MAPK signaling pathway
mir-125b	MAPK3	Predicted miRanda Score: 173	20799968	MAPK signaling pathway
let-7g	CASP3	Predicted miRanda Score: 160	20799968	MAPK signaling pathway
let-7g	CASP3	Predicted miRanda Score: 160	20799968	MAPK signaling pathway
let-7e	IL1A	Predicted miRanda Score: 183	20799968	MAPK signaling pathway
let-7e	IL1A	Predicted miRanda Score: 183	20799968	MAPK signaling pathway
let-7a-5p	CASP3	Luciferase reporter assay//Western blot	18758960	MAPK signaling pathway
let-7a-5p	CASP3	Luciferase reporter assay//Western blot	18758960	MAPK signaling pathway
let-7a-5p	EGFR	Luciferase reporter assay	23032975	MAPK signaling pathway
let-7a-5p	HRAS	Immunoblot//Luciferase reporter assay//qRT-PCR//Western blot	18083101|21252116|24092860	MAPK signaling pathway
let-7a-5p	IGF2	Luciferase reporter assay	17974952	MAPK signaling pathway
let-7a-5p	IGF2	Luciferase reporter assay	17974952	MAPK signaling pathway
let-7a-5p	KRAS	Immunohistochemistry//Luciferase reporter assay//Microarray//qRT-PCR//Western blot	15766527|20033209|16651716|25955298	MAPK signaling pathway
let-7a-5p	MAP4K4	Luciferase reporter assay//qRT-PCR//Western blot	26197270	MAPK signaling pathway
let-7a-5p	NRAS	Luciferase reporter assay//Microarray//Western blot	19110058|15766527	MAPK signaling pathway
let-7a-5p	NRAS	Luciferase reporter assay//Microarray//Western blot	19110058|15766527	MAPK signaling pathway
let-7a-5p	PAK1	Immunofluorescence//Luciferase reporter assay//qRT-PCR//Western blot	23339187	MAPK signaling pathway
let-7a-5p	CASP3	Luciferase reporter assay//Western blot	18758960	MAPK signaling pathway
let-7a-5p	CASP3	Luciferase reporter assay//Western blot	18758960	MAPK signaling pathway
let-7a-5p	EGFR	Luciferase reporter assay	23032975	MAPK signaling pathway
let-7a-5p	HRAS	Immunoblot//Luciferase reporter assay//qRT-PCR//Western blot	18083101|21252116|24092860	MAPK signaling pathway
let-7a-5p	IGF2	Luciferase reporter assay	17974952	MAPK signaling pathway
let-7a-5p	IGF2	Luciferase reporter assay	17974952	MAPK signaling pathway
let-7a-5p	KRAS	Immunohistochemistry//Luciferase reporter assay//Microarray//qRT-PCR//Western blot	15766527|20033209|16651716|25955298	MAPK signaling pathway
let-7a-5p	MAP4K4	Luciferase reporter assay//qRT-PCR//Western blot	26197270	MAPK signaling pathway
let-7a-5p	NRAS	Luciferase reporter assay//Microarray//Western blot	19110058|15766527	MAPK signaling pathway
let-7a-5p	NRAS	Luciferase reporter assay//Microarray//Western blot	19110058|15766527	MAPK signaling pathway
let-7a-5p	PAK1	Immunofluorescence//Luciferase reporter assay//qRT-PCR//Western blot	23339187	MAPK signaling pathway
mir-4449	AKT1S1	Predicted miRanda Score: 170	20799968	mTOR signaling pathway
mir-4449	HRAS	Predicted miRanda Score: 174	20799968	mTOR signaling pathway
mir-4449	STRADA	Predicted miRanda Score: 176	20799968	mTOR signaling pathway
mir-4449	ULK2	Predicted miRanda Score: 167	20799968	mTOR signaling pathway
mir-4449	AKT1S1	Predicted miRanda Score: 170	20799968	mTOR signaling pathway
mir-4449	HRAS	Predicted miRanda Score: 174	20799968	mTOR signaling pathway
mir-4449	STRADA	Predicted miRanda Score: 176	20799968	mTOR signaling pathway
mir-4449	ULK2	Predicted miRanda Score: 167	20799968	mTOR signaling pathway
mir-31	LPIN1	qRT-PCR	22959936	mTOR signaling pathway
mir-31	LPIN1	qRT-PCR	22959936	mTOR signaling pathway
mir-2320-5p	ATP6V1B2	Predicted miRanda Score: 171	20799968	mTOR signaling pathway
mir-2320-5p	IKBKB	Predicted miRanda Score: 366	20799968	mTOR signaling pathway
mir-2320-5p	MAPK3	Predicted miRanda Score: 161	20799968	mTOR signaling pathway
mir-2320-5p	MAPKAP1	Predicted miRanda Score: 167	20799968	mTOR signaling pathway
mir-2320-5p	RRAGC	Predicted miRanda Score: 179	20799968	mTOR signaling pathway
mir-2320-5p	TNFRSF1A	Predicted miRanda Score: 173	20799968	mTOR signaling pathway
mir-2320-5p	ATP6V1B2	Predicted miRanda Score: 171	20799968	mTOR signaling pathway
mir-2320-5p	IKBKB	Predicted miRanda Score: 366	20799968	mTOR signaling pathway
mir-2320-5p	MAPK3	Predicted miRanda Score: 161	20799968	mTOR signaling pathway
mir-2320-5p	MAPKAP1	Predicted miRanda Score: 167	20799968	mTOR signaling pathway
mir-2320-5p	RRAGC	Predicted miRanda Score: 179	20799968	mTOR signaling pathway
mir-2320-5p	TNFRSF1A	Predicted miRanda Score: 173	20799968	mTOR signaling pathway
mir-155	FZD5	qRT-PCR	22959936	mTOR signaling pathway
mir-155	TNF	qRT-PCR	22959936	mTOR signaling pathway
mir-155	FZD5	qRT-PCR	22959936	mTOR signaling pathway
mir-155	TNF	qRT-PCR	22959936	mTOR signaling pathway
mir-125b	MAPK3	Predicted miRanda Score: 173	20799968	mTOR signaling pathway
mir-125b	MAPK3	Predicted miRanda Score: 173	20799968	mTOR signaling pathway
let-7e	WNT2	Predicted miRanda Score: 174	20799968	mTOR signaling pathway
let-7e	WNT2	Predicted miRanda Score: 174	20799968	mTOR signaling pathway
let-7d	WNT2	Predicted miRanda Score: 174	20799968	mTOR signaling pathway
let-7d	WNT2	Predicted miRanda Score: 174	20799968	mTOR signaling pathway
let-7c	WNT2	Predicted miRanda Score: 175	20799968	mTOR signaling pathway
let-7c	WNT2	Predicted miRanda Score: 175	20799968	mTOR signaling pathway
let-7b	WNT2	Predicted miRanda Score: 177	20799968	mTOR signaling pathway
let-7b	WNT2	Predicted miRanda Score: 177	20799968	mTOR signaling pathway
let-7a-5p	HRAS	Immunoblot//Luciferase reporter assay//qRT-PCR//Western blot	18083101|21252116|24092860	mTOR signaling pathway
let-7a-5p	KRAS	Immunohistochemistry//Luciferase reporter assay//Microarray//qRT-PCR//Western blot	15766527|20033209|16651716|25955298	mTOR signaling pathway
let-7a-5p	NRAS	Luciferase reporter assay//Microarray//Western blot	19110058|15766527	mTOR signaling pathway
let-7a-5p	NRAS	Luciferase reporter assay//Microarray//Western blot	19110058|15766527	mTOR signaling pathway
let-7a-5p	WNT1	Immunofluorescence//Luciferase reporter assay//Western blot	27821157	mTOR signaling pathway
let-7a-5p	WNT2	Predicted miRanda Score: 179	20799968	mTOR signaling pathway
let-7a-5p	HRAS	Immunoblot//Luciferase reporter assay//qRT-PCR//Western blot	18083101|21252116|24092860	mTOR signaling pathway
let-7a-5p	KRAS	Immunohistochemistry//Luciferase reporter assay//Microarray//qRT-PCR//Western blot	15766527|20033209|16651716|25955298	mTOR signaling pathway
let-7a-5p	NRAS	Luciferase reporter assay//Microarray//Western blot	19110058|15766527	mTOR signaling pathway
let-7a-5p	NRAS	Luciferase reporter assay//Microarray//Western blot	19110058|15766527	mTOR signaling pathway
let-7a-5p	WNT1	Immunofluorescence//Luciferase reporter assay//Western blot	27821157	mTOR signaling pathway
let-7a-5p	WNT2	Predicted miRanda Score: 179	20799968	mTOR signaling pathway
mir-677	LYN	Predicted miRanda Score: 168	20799968	NF kappa B signaling pathway
mir-4449	CARD11	Predicted miRanda Score: 162	20799968	NF kappa B signaling pathway
mir-2320-5p	IKBKB	Predicted miRanda Score: 366	20799968	NF kappa B signaling pathway
mir-2320-5p	TICAM2	Predicted miRanda Score: 164	20799968	NF kappa B signaling pathway
mir-2320-5p	TNFRSF1A	Predicted miRanda Score: 173	20799968	NF kappa B signaling pathway
mir-2320-5p	ZAP70	Predicted miRanda Score: 161	20799968	NF kappa B signaling pathway
mir-181a	CARD11	Predicted miRanda Score: 187	20799968	NF kappa B signaling pathway
mir-181a	CXCL3	qRT-PCR	22959936	NF kappa B signaling pathway
mir-181a	PLAU	qRT-PCR	22959936	NF kappa B signaling pathway
mir-181a	TLR4	qRT-PCR	22959936	NF kappa B signaling pathway
mir-181a	VCAM1	qRT-PCR	22959936	NF kappa B signaling pathway
mir-155	BIRC3	qRT-PCR	22959936	NF kappa B signaling pathway
mir-155	TNF	qRT-PCR	22959936	NF kappa B signaling pathway
mir-125b	TRAF5	Predicted miRanda Score: 180	20799968	NF kappa B signaling pathway
let-7e	BCL2L1	Predicted miRanda Score: 163	20799968	NF kappa B signaling pathway
let-7a-5p	PARP1	Luciferase reporter assay//qRT-PCR//Western blot	28031413	NF kappa B signaling pathway
let-7a-5p	PARP1	Luciferase reporter assay//qRT-PCR//Western blot	28031413	NF kappa B signaling pathway
let-7a-5p	TNFAIP3	Luciferase reporter assay//Western blot	26110642	NF kappa B signaling pathway
mir-4449	NLRP6	Predicted miRanda Score: 178	20799968	NOD like receptor signaling pathway
mir-2411-3p	CASR	Predicted miRanda Score: 178	20799968	NOD like receptor signaling pathway
mir-2320-5p	FADD	Predicted miRanda Score: 162	20799968	NOD like receptor signaling pathway
mir-2320-5p	IKBKB	Predicted miRanda Score: 366	20799968	NOD like receptor signaling pathway
mir-2320-5p	MAPK3	Predicted miRanda Score: 161	20799968	NOD like receptor signaling pathway
mir-2320-5p	PKN2	Predicted miRanda Score: 160	20799968	NOD like receptor signaling pathway
mir-2320-5p	TYK2	Predicted miRanda Score: 172	20799968	NOD like receptor signaling pathway
mir-181a	CXCL3	qRT-PCR	22959936	NOD like receptor signaling pathway
mir-181a	IL18	qRT-PCR	22959936	NOD like receptor signaling pathway
mir-181a	TLR4	qRT-PCR	22959936	NOD like receptor signaling pathway
mir-155	BIRC3	qRT-PCR	22959936	NOD like receptor signaling pathway
mir-155	IL18	qRT-PCR	22959936	NOD like receptor signaling pathway
mir-155	IL6	qRT-PCR	22959936	NOD like receptor signaling pathway
mir-155	TNF	qRT-PCR	22959936	NOD like receptor signaling pathway
mir-125b	MAPK3	Predicted miRanda Score: 173	20799968	NOD like receptor signaling pathway
mir-125b	TRAF5	Predicted miRanda Score: 180	20799968	NOD like receptor signaling pathway
let-7e	BCL2L1	Predicted miRanda Score: 163	20799968	NOD like receptor signaling pathway
let-7a-5p	IL6	Luciferase reporter assay//qRT-PCR//Western blot	19878981	NOD like receptor signaling pathway
let-7a-5p	TNFAIP3	Luciferase reporter assay//Western blot	26110642	NOD like receptor signaling pathway
mir-677	EGFR	Predicted miRanda Score: 178	20799968	PI3K Akt signaling pathway
mir-4449	EPO	Predicted miRanda Score: 166	20799968	PI3K Akt signaling pathway
mir-4449	HRAS	Predicted miRanda Score: 174	20799968	PI3K Akt signaling pathway
mir-4449	IGF2	Predicted miRanda Score: 164	20799968	PI3K Akt signaling pathway
mir-4449	ITGA5	Predicted miRanda Score: 181	20799968	PI3K Akt signaling pathway
mir-4449	NOS3	Predicted miRanda Score: 160	20799968	PI3K Akt signaling pathway
mir-4449	PDGFA	Predicted miRanda Score: 164	20799968	PI3K Akt signaling pathway
mir-4449	VEGFB	Predicted miRanda Score: 173	20799968	PI3K Akt signaling pathway
mir-425-3p	PCK1	Predicted miRanda Score: 182	20799968	PI3K Akt signaling pathway
mir-31	FGF7	qRT-PCR	22959936	PI3K Akt signaling pathway
mir-31	ITGAV	qRT-PCR	22959936	PI3K Akt signaling pathway
mir-31	PDGFB	Predicted miRanda Score: 179	20799968	PI3K Akt signaling pathway
mir-2320-5p	CDKN1A	Predicted miRanda Score: 167	20799968	PI3K Akt signaling pathway
mir-2320-5p	COL6A2	Predicted miRanda Score: 177	20799968	PI3K Akt signaling pathway
mir-2320-5p	CREB3L2	Predicted miRanda Score: 164	20799968	PI3K Akt signaling pathway
mir-2320-5p	EFNA1	Predicted miRanda Score: 169	20799968	PI3K Akt signaling pathway
mir-2320-5p	GNB1	Predicted miRanda Score: 361	20799968	PI3K Akt signaling pathway
mir-2320-5p	GNG7	Predicted miRanda Score: 187	20799968	PI3K Akt signaling pathway
mir-2320-5p	IGF2	Predicted miRanda Score: 168	20799968	PI3K Akt signaling pathway
mir-2320-5p	IKBKB	Predicted miRanda Score: 366	20799968	PI3K Akt signaling pathway
mir-2320-5p	ITGA3	Predicted miRanda Score: 184	20799968	PI3K Akt signaling pathway
mir-2320-5p	ITGB5	Predicted miRanda Score: 163	20799968	PI3K Akt signaling pathway
mir-2320-5p	MAPK3	Predicted miRanda Score: 161	20799968	PI3K Akt signaling pathway
mir-2320-5p	MCL1	Predicted miRanda Score: 172	20799968	PI3K Akt signaling pathway
mir-2320-5p	MET	Predicted miRanda Score: 168	20799968	PI3K Akt signaling pathway
mir-2320-5p	PKN2	Predicted miRanda Score: 160	20799968	PI3K Akt signaling pathway
mir-181a	TLR4	qRT-PCR	22959936	PI3K Akt signaling pathway
mir-155	FGF7	qRT-PCR	22959936	PI3K Akt signaling pathway
mir-155	IL6	qRT-PCR	22959936	PI3K Akt signaling pathway
mir-125b	COL6A2	Predicted miRanda Score: 178	20799968	PI3K Akt signaling pathway
mir-125b	GNG7	Predicted miRanda Score: 163	20799968	PI3K Akt signaling pathway
mir-125b	MAPK3	Predicted miRanda Score: 173	20799968	PI3K Akt signaling pathway
let-7e	BCL2L1	Predicted miRanda Score: 163	20799968	PI3K Akt signaling pathway
let-7e	ITGB7	Predicted miRanda Score: 165	20799968	PI3K Akt signaling pathway
let-7a-5p	CCND2	Luciferase reporter assay//qRT-PCR//Western blot	20418948|26393798	PI3K Akt signaling pathway
let-7a-5p	CCND2	Luciferase reporter assay//qRT-PCR//Western blot	20418948|26393798	PI3K Akt signaling pathway
let-7a-5p	CDK6	CLASH//Luciferase reporter assay//Western blot	23622248|24383407	PI3K Akt signaling pathway
let-7a-5p	CDK6	CLASH//Luciferase reporter assay//Western blot	23622248|24383407	PI3K Akt signaling pathway
let-7a-5p	EGFR	Luciferase reporter assay	23032975	PI3K Akt signaling pathway
let-7a-5p	HRAS	Immunoblot//Luciferase reporter assay//qRT-PCR//Western blot	18083101|21252116|24092860	PI3K Akt signaling pathway
let-7a-5p	IGF2	Luciferase reporter assay	17974952	PI3K Akt signaling pathway
let-7a-5p	IGF2	Luciferase reporter assay	17974952	PI3K Akt signaling pathway
let-7a-5p	IL6	Luciferase reporter assay//qRT-PCR//Western blot	19878981	PI3K Akt signaling pathway
let-7a-5p	ITGB3	Luciferase reporter assay//qRT-PCR//Western blot	18679415	PI3K Akt signaling pathway
let-7a-5p	ITGB7	Predicted miRanda Score: 162	20799968	PI3K Akt signaling pathway
let-7a-5p	KRAS	Immunohistochemistry//Luciferase reporter assay//Microarray//qRT-PCR//Western blot	15766527|20033209|16651716|25955298	PI3K Akt signaling pathway
let-7a-5p	NRAS	Luciferase reporter assay//Microarray//Western blot	19110058|15766527	PI3K Akt signaling pathway
let-7a-5p	NRAS	Luciferase reporter assay//Microarray//Western blot	19110058|15766527	PI3K Akt signaling pathway
mir-677	EGFR	Predicted miRanda Score: 178	20799968	Rap1 signaling pathway
mir-4449	HRAS	Predicted miRanda Score: 174	20799968	Rap1 signaling pathway
mir-4449	PDGFA	Predicted miRanda Score: 164	20799968	Rap1 signaling pathway
mir-4449	VEGFB	Predicted miRanda Score: 173	20799968	Rap1 signaling pathway
mir-425-3p	RASSF5	Predicted miRanda Score: 177	20799968	Rap1 signaling pathway
mir-31	CRK	Predicted miRanda Score: 171	20799968	Rap1 signaling pathway
mir-31	FGF7	qRT-PCR	22959936	Rap1 signaling pathway
mir-31	PDGFB	Predicted miRanda Score: 179	20799968	Rap1 signaling pathway
mir-2320-5p	CALM1	Predicted miRanda Score: 185	20799968	Rap1 signaling pathway
mir-2320-5p	EFNA1	Predicted miRanda Score: 169	20799968	Rap1 signaling pathway
mir-2320-5p	MAPK3	Predicted miRanda Score: 161	20799968	Rap1 signaling pathway
mir-2320-5p	MET	Predicted miRanda Score: 168	20799968	Rap1 signaling pathway
mir-2320-5p	RASSF5	Predicted miRanda Score: 167	20799968	Rap1 signaling pathway
mir-2320-5p	RRAS	Predicted miRanda Score: 171	20799968	Rap1 signaling pathway
mir-155	FGF7	qRT-PCR	22959936	Rap1 signaling pathway
mir-125b	MAPK3	Predicted miRanda Score: 173	20799968	Rap1 signaling pathway
let-7d	RALB	Predicted miRanda Score: 182	20799968	Rap1 signaling pathway
let-7b	RALB	Predicted miRanda Score: 187	20799968	Rap1 signaling pathway
let-7a-5p	EGFR	Luciferase reporter assay	23032975	Rap1 signaling pathway
let-7a-5p	HRAS	Immunoblot//Luciferase reporter assay//qRT-PCR//Western blot	18083101|21252116|24092860	Rap1 signaling pathway
let-7a-5p	ITGB3	Luciferase reporter assay//qRT-PCR//Western blot	18679415	Rap1 signaling pathway
let-7a-5p	KRAS	Immunohistochemistry//Luciferase reporter assay//Microarray//qRT-PCR//Western blot	15766527|20033209|16651716|25955298	Rap1 signaling pathway
let-7a-5p	NRAS	Luciferase reporter assay//Microarray//Western blot	19110058|15766527	Rap1 signaling pathway
let-7a-5p	NRAS	Luciferase reporter assay//Microarray//Western blot	19110058|15766527	Rap1 signaling pathway
mir-677	EGFR	Predicted miRanda Score: 178	20799968	Ras signaling pathway
mir-4449	HRAS	Predicted miRanda Score: 174	20799968	Ras signaling pathway
mir-4449	IGF2	Predicted miRanda Score: 164	20799968	Ras signaling pathway
mir-4449	PDGFA	Predicted miRanda Score: 164	20799968	Ras signaling pathway
mir-4449	VEGFB	Predicted miRanda Score: 173	20799968	Ras signaling pathway
mir-425-3p	RASSF5	Predicted miRanda Score: 177	20799968	Ras signaling pathway
mir-31	FGF7	qRT-PCR	22959936	Ras signaling pathway
mir-31	PDGFB	Predicted miRanda Score: 179	20799968	Ras signaling pathway
mir-2320-5p	CALM1	Predicted miRanda Score: 185	20799968	Ras signaling pathway
mir-2320-5p	EFNA1	Predicted miRanda Score: 169	20799968	Ras signaling pathway
mir-2320-5p	GAB1	Predicted miRanda Score: 170	20799968	Ras signaling pathway
mir-2320-5p	GNB1	Predicted miRanda Score: 361	20799968	Ras signaling pathway
mir-2320-5p	GNG7	Predicted miRanda Score: 187	20799968	Ras signaling pathway
mir-2320-5p	IGF2	Predicted miRanda Score: 168	20799968	Ras signaling pathway
mir-2320-5p	IKBKB	Predicted miRanda Score: 366	20799968	Ras signaling pathway
mir-2320-5p	MAPK3	Predicted miRanda Score: 161	20799968	Ras signaling pathway
mir-2320-5p	MET	Predicted miRanda Score: 168	20799968	Ras signaling pathway
mir-2320-5p	PRKACB	Predicted miRanda Score: 167	20799968	Ras signaling pathway
mir-2320-5p	RASA3	Predicted miRanda Score: 176	20799968	Ras signaling pathway
mir-2320-5p	RASSF1	Predicted miRanda Score: 163	20799968	Ras signaling pathway
mir-2320-5p	RASSF5	Predicted miRanda Score: 167	20799968	Ras signaling pathway
mir-2320-5p	RRAS	Predicted miRanda Score: 171	20799968	Ras signaling pathway
mir-2320-5p	ZAP70	Predicted miRanda Score: 161	20799968	Ras signaling pathway
mir-155	FGF7	qRT-PCR	22959936	Ras signaling pathway
mir-125b	GNG7	Predicted miRanda Score: 163	20799968	Ras signaling pathway
mir-125b	MAPK3	Predicted miRanda Score: 173	20799968	Ras signaling pathway
let-7e	BCL2L1	Predicted miRanda Score: 163	20799968	Ras signaling pathway
let-7d	RALB	Predicted miRanda Score: 182	20799968	Ras signaling pathway
let-7c	SHC1	Predicted miRanda Score: 169	20799968	Ras signaling pathway
let-7b	RALB	Predicted miRanda Score: 187	20799968	Ras signaling pathway
let-7b	SHC1	Predicted miRanda Score: 165	20799968	Ras signaling pathway
let-7a-5p	EGFR	Luciferase reporter assay	23032975	Ras signaling pathway
let-7a-5p	HRAS	Immunoblot//Luciferase reporter assay//qRT-PCR//Western blot	18083101|21252116|24092860	Ras signaling pathway
let-7a-5p	IGF2	Luciferase reporter assay	17974952	Ras signaling pathway
let-7a-5p	IGF2	Luciferase reporter assay	17974952	Ras signaling pathway
let-7a-5p	KRAS	Immunohistochemistry//Luciferase reporter assay//Microarray//qRT-PCR//Western blot	15766527|20033209|16651716|25955298	Ras signaling pathway
let-7a-5p	NRAS	Luciferase reporter assay//Microarray//Western blot	19110058|15766527	Ras signaling pathway
let-7a-5p	NRAS	Luciferase reporter assay//Microarray//Western blot	19110058|15766527	Ras signaling pathway
let-7a-5p	PAK1	Immunofluorescence//Luciferase reporter assay//qRT-PCR//Western blot	23339187	Ras signaling pathway
mir-677	EGFR	Predicted miRanda Score: 178	20799968	Regulation of actin cytoskeleton
mir-4449	DOCK1	Predicted miRanda Score: 167	20799968	Regulation of actin cytoskeleton
mir-4449	HRAS	Predicted miRanda Score: 174	20799968	Regulation of actin cytoskeleton
mir-4449	ITGA5	Predicted miRanda Score: 181	20799968	Regulation of actin cytoskeleton
mir-4449	PDGFA	Predicted miRanda Score: 164	20799968	Regulation of actin cytoskeleton
mir-31	CRK	Predicted miRanda Score: 171	20799968	Regulation of actin cytoskeleton
mir-31	FGF7	qRT-PCR	22959936	Regulation of actin cytoskeleton
mir-31	ITGAV	qRT-PCR	22959936	Regulation of actin cytoskeleton
mir-31	PDGFB	Predicted miRanda Score: 179	20799968	Regulation of actin cytoskeleton
mir-31	PIP5K1A	Predicted miRanda Score: 170	20799968	Regulation of actin cytoskeleton
mir-2320-5p	BAIAP2	Predicted miRanda Score: 173	20799968	Regulation of actin cytoskeleton
mir-2320-5p	EZR	Predicted miRanda Score: 166	20799968	Regulation of actin cytoskeleton
mir-2320-5p	ITGA3	Predicted miRanda Score: 184	20799968	Regulation of actin cytoskeleton
mir-2320-5p	ITGB5	Predicted miRanda Score: 163	20799968	Regulation of actin cytoskeleton
mir-2320-5p	MAPK3	Predicted miRanda Score: 161	20799968	Regulation of actin cytoskeleton
mir-2320-5p	RRAS	Predicted miRanda Score: 171	20799968	Regulation of actin cytoskeleton
mir-155	FGF7	qRT-PCR	22959936	Regulation of actin cytoskeleton
mir-155	SSH2	qRT-PCR	22959936	Regulation of actin cytoskeleton
mir-125b	CHRM4	Predicted miRanda Score: 175	20799968	Regulation of actin cytoskeleton
mir-125b	MAPK3	Predicted miRanda Score: 173	20799968	Regulation of actin cytoskeleton
let-7e	ITGB7	Predicted miRanda Score: 165	20799968	Regulation of actin cytoskeleton
let-7a-5p	EGFR	Luciferase reporter assay	23032975	Regulation of actin cytoskeleton
let-7a-5p	HRAS	Immunoblot//Luciferase reporter assay//qRT-PCR//Western blot	18083101|21252116|24092860	Regulation of actin cytoskeleton
let-7a-5p	ITGB3	Luciferase reporter assay//qRT-PCR//Western blot	18679415	Regulation of actin cytoskeleton
let-7a-5p	ITGB7	Predicted miRanda Score: 162	20799968	Regulation of actin cytoskeleton
let-7a-5p	KRAS	Immunohistochemistry//Luciferase reporter assay//Microarray//qRT-PCR//Western blot	15766527|20033209|16651716|25955298	Regulation of actin cytoskeleton
let-7a-5p	NRAS	Luciferase reporter assay//Microarray//Western blot	19110058|15766527	Regulation of actin cytoskeleton
let-7a-5p	NRAS	Luciferase reporter assay//Microarray//Western blot	19110058|15766527	Regulation of actin cytoskeleton
let-7a-5p	PAK1	Immunofluorescence//Luciferase reporter assay//qRT-PCR//Western blot	23339187	Regulation of actin cytoskeleton
mir-2320-5p	CREB3L2	Predicted miRanda Score: 164	20799968	TNF signaling pathway
mir-2320-5p	FADD	Predicted miRanda Score: 162	20799968	TNF signaling pathway
mir-2320-5p	IKBKB	Predicted miRanda Score: 366	20799968	TNF signaling pathway
mir-2320-5p	MAPK3	Predicted miRanda Score: 161	20799968	TNF signaling pathway
mir-2320-5p	TNFRSF1A	Predicted miRanda Score: 173	20799968	TNF signaling pathway
mir-181a	CXCL3	qRT-PCR	22959936	TNF signaling pathway
mir-181a	FOS	qRT-PCR	22959936	TNF signaling pathway
mir-181a	LIF	qRT-PCR	22959936	TNF signaling pathway
mir-181a	MAP3K8	qRT-PCR	22959936	TNF signaling pathway
mir-181a	SOCS3	qRT-PCR	22959936	TNF signaling pathway
mir-181a	VCAM1	qRT-PCR	22959936	TNF signaling pathway
mir-155	BIRC3	qRT-PCR	22959936	TNF signaling pathway
mir-155	FOS	qRT-PCR	22959936	TNF signaling pathway
mir-155	IL6	qRT-PCR	22959936	TNF signaling pathway
mir-155	TNF	qRT-PCR	22959936	TNF signaling pathway
mir-125b	MAPK3	Predicted miRanda Score: 173	20799968	TNF signaling pathway
mir-125b	TRAF5	Predicted miRanda Score: 180	20799968	TNF signaling pathway
let-7g	CASP3	Predicted miRanda Score: 160	20799968	TNF signaling pathway
let-7a-5p	CASP3	Luciferase reporter assay//Western blot	18758960	TNF signaling pathway
let-7a-5p	CASP3	Luciferase reporter assay//Western blot	18758960	TNF signaling pathway
let-7a-5p	IL6	Luciferase reporter assay//qRT-PCR//Western blot	19878981	TNF signaling pathway
let-7a-5p	TNFAIP3	Luciferase reporter assay//Western blot	26110642	TNF signaling pathway
