# Supplementary material for: Sexual dimorphic miRNA-mediated response of bovine elongated embryos to the maternal microenvironment
Source: PLoS One. 2024 Feb 29;19(2):e0298835. doi: 10.1371/journal.pone.0298835 (PMC10903816; doi:10.1371/journal.pone.0298835)
Supplement: S6 Table — (XLSX) [file pone.0298835.s006.xlsx]

## Sheet: Tabelle1
Table S6 Differentially expressed miRNA between CM and HM groups and pathways enriched by their target genes
ID	Target gene	TargetID	Experiment	Literature	pathways
bta-mir-4449	AKT1S1	514859	Predicted miRanda Score: 170	20799968	AMPK signaling pathway
hsa-mir-129-5p	IGF1	3479	Luciferase reporter assay//qRT-PCR//Western blot	26510428	AMPK signaling pathway
hsa-mir-129-5p	PDPK1	5170	Luciferase reporter assay	26884980	AMPK signaling pathway
bta-mir-2411-3p	PFKFB2	287019	Predicted miRanda Score: 177	20799968	AMPK signaling pathway
bta-mir-4449	PFKFB3	407183	Predicted miRanda Score: 167	20799968	AMPK signaling pathway
bta-mir-4449	STRADA	515024	Predicted miRanda Score: 176	20799968	AMPK signaling pathway
bta-mir-4449	TBC1D1	282704	Predicted miRanda Score: 172	20799968	AMPK signaling pathway
hsa-mir-129-5p	BMPR2	659	In situ hybridization//Microarray//qRT-PCR	19487295	Axon guidance
hsa-mir-129-5p	BMPR2	659	In situ hybridization//Microarray//qRT-PCR	19487295	Axon guidance
hsa-mir-181c-5p	BMPR2	659	HITS-CLIP//Luciferase reporter assay	23352489|22473208	Axon guidance
hsa-mir-181c-5p	BMPR2	659	HITS-CLIP//Luciferase reporter assay	23352489|22473208	Axon guidance
bta-mir-4449	DPYSL5	100126171	Predicted miRanda Score: 185	20799968	Axon guidance
bta-mir-4449	EFNB1	534413	Predicted miRanda Score: 168	20799968	Axon guidance
hsa-mir-1246	GSK3B	2932	Immunofluorescence//Luciferase reporter assay//qRT-PCR	27639189	Axon guidance
bta-mir-4449	HRAS	100298939	Predicted miRanda Score: 174	20799968	Axon guidance
hsa-mir-129-5p	MAPK1	5594	Luciferase reporter assay//qRT-PCR//Western blot	26510428	Axon guidance
hsa-mir-129-5p	PDPK1	5170	Luciferase reporter assay	26884980	Axon guidance
bta-mir-4449	PLXNB2	508175	Predicted miRanda Score: 177	20799968	Axon guidance
bta-mir-4449	SEMA6A	516019	Predicted miRanda Score: 183	20799968	Axon guidance
hsa-mir-129-5p	WNT4	54361	Luciferase reporter assay//Western blot	27556296	Axon guidance
hsa-mir-129-5p	APC	324	Luciferase reporter assay	24194897	Cushing syndrome
hsa-mir-1246	AXIN2	8313	Immunofluorescence//Luciferase reporter assay//qRT-PCR	27639189	Cushing syndrome
bta-mir-677	EGFR	407217	Predicted miRanda Score: 178	20799968	Cushing syndrome
hsa-mir-1246	GSK3B	2932	Immunofluorescence//Luciferase reporter assay//qRT-PCR	27639189	Cushing syndrome
bta-mir-4449	LEF1	535399	Predicted miRanda Score: 172	20799968	Cushing syndrome
hsa-mir-129-5p	MAPK1	5594	Luciferase reporter assay//qRT-PCR//Western blot	26510428	Cushing syndrome
hsa-mir-129-5p	SP1	6667	Luciferase reporter assay//qRT-PCR//Western blot	24358111	Cushing syndrome
bta-mir-4449	TCF7L2	540481	Predicted miRanda Score: 166	20799968	Cushing syndrome
bta-mir-4449	TCF7L2	540481	Predicted miRanda Score: 166	20799968	Cushing syndrome
bta-mir-4449	TCF7L2	540481	Predicted miRanda Score: 166	20799968	Cushing syndrome
hsa-mir-129-5p	WNT4	54361	Luciferase reporter assay//Western blot	27556296	Cushing syndrome
hsa-mir-129-5p	COL1A1	1277	HITS-CLIP//Luciferase reporter assay//qRT-PCR//Western blot	28482162|27418678	Focal adhesion
hsa-mir-129-5p	COL1A1	1277	HITS-CLIP//Luciferase reporter assay//qRT-PCR//Western blot	28482162|27418678	Focal adhesion
bta-mir-4449	DOCK1	537203	Predicted miRanda Score: 167	20799968	Focal adhesion
bta-mir-677	EGFR	407217	Predicted miRanda Score: 178	20799968	Focal adhesion
bta-mir-2411-3p	EMP2	507667	Predicted miRanda Score: 170	20799968	Focal adhesion
hsa-mir-1246	GSK3B	2932	Immunofluorescence//Luciferase reporter assay//qRT-PCR	27639189	Focal adhesion
bta-mir-4449	HRAS	100298939	Predicted miRanda Score: 174	20799968	Focal adhesion
hsa-mir-129-5p	IGF1	3479	Luciferase reporter assay//qRT-PCR//Western blot	26510428	Focal adhesion
bta-mir-4449	ITGA5	281873	Predicted miRanda Score: 181	20799968	Focal adhesion
hsa-mir-129-5p	MAPK1	5594	Luciferase reporter assay//qRT-PCR//Western blot	26510428	Focal adhesion
bta-mir-4449	PDGFA	505908	Predicted miRanda Score: 164	20799968	Focal adhesion
hsa-mir-129-5p	PDPK1	5170	Luciferase reporter assay	26884980	Focal adhesion
bta-mir-4449	VEGFB	NA	Predicted miRanda Score: 173	20799968	Focal adhesion
bta-let-7g	ATP2A2	540568	Predicted miRanda Score: 179	20799968	Thyroid hormone signaling pathway
bta-let-7f	ATP2A2	540568	Predicted miRanda Score: 178	20799968	Thyroid hormone signaling pathway
hsa-mir-1246	GSK3B	2932	Immunofluorescence//Luciferase reporter assay//qRT-PCR	27639189	Thyroid hormone signaling pathway
bta-mir-4449	HRAS	100298939	Predicted miRanda Score: 174	20799968	Thyroid hormone signaling pathway
hsa-mir-129-5p	MAPK1	5594	Luciferase reporter assay//qRT-PCR//Western blot	26510428	Thyroid hormone signaling pathway
hsa-mir-129-5p	NOTCH1	4851	Luciferase reporter assay//Microarray//qRT-PCR	17150773|28410211	Thyroid hormone signaling pathway
hsa-mir-129-5p	NOTCH1	4851	Luciferase reporter assay//Microarray//qRT-PCR	17150773|28410211	Thyroid hormone signaling pathway
hsa-mir-129-5p	PDPK1	5170	Luciferase reporter assay	26884980	Thyroid hormone signaling pathway
bta-mir-2411-3p	PFKFB2	287019	Predicted miRanda Score: 177	20799968	Thyroid hormone signaling pathway
hsa-mir-129-5p	WNT4	54361	Luciferase reporter assay//Western blot	27556296	Thyroid hormone signaling pathway
bta-mir-4449	AKT1S1	514859	Predicted miRanda Score: 170	20799968	mTOR signaling pathway
hsa-mir-1246	GSK3B	2932	Immunofluorescence//Luciferase reporter assay//qRT-PCR	27639189	mTOR signaling pathway
bta-mir-4449	HRAS	100298939	Predicted miRanda Score: 174	20799968	mTOR signaling pathway
hsa-mir-129-5p	IGF1	3479	Luciferase reporter assay//qRT-PCR//Western blot	26510428	mTOR signaling pathway
hsa-mir-129-5p	MAPK1	5594	Luciferase reporter assay//qRT-PCR//Western blot	26510428	mTOR signaling pathway
hsa-mir-129-5p	PDPK1	5170	Luciferase reporter assay	26884980	mTOR signaling pathway
bta-mir-4449	STRADA	515024	Predicted miRanda Score: 176	20799968	mTOR signaling pathway
bta-mir-4449	ULK2	618601	Predicted miRanda Score: 167	20799968	mTOR signaling pathway
hsa-mir-129-5p	WNT4	54361	Luciferase reporter assay//Western blot	27556296	mTOR signaling pathway
bta-mir-2411-3p	CASR	281038	Predicted miRanda Score: 178	20799968	Parathyroid hormone synthesis secretion and action
bta-mir-677	EGFR	407217	Predicted miRanda Score: 178	20799968	Parathyroid hormone synthesis secretion and action
bta-let-7g	HBEGF	522921	Predicted miRanda Score: 170	20799968	Parathyroid hormone synthesis secretion and action
hsa-mir-129-5p	MAPK1	5594	Luciferase reporter assay//qRT-PCR//Western blot	26510428	Parathyroid hormone synthesis secretion and action
hsa-mir-129-5p	NR4A2	4929	Luciferase reporter assay	26824182	Parathyroid hormone synthesis secretion and action
bta-mir-4449	SLC9A3R1	505242	Predicted miRanda Score: 166	20799968	Parathyroid hormone synthesis secretion and action
hsa-mir-129-5p	SP1	6667	Luciferase reporter assay//qRT-PCR//Western blot	24358111	Parathyroid hormone synthesis secretion and action
bta-mir-4449	AGK	514693	Predicted miRanda Score: 168	20799968	Phospholipid metabolism
bta-mir-677	ETNPPL	515186	Predicted miRanda Score: 167	20799968	Phospholipid metabolism
bta-mir-4449	GPAT4	511614	Predicted miRanda Score: 170	20799968	Phospholipid metabolism
bta-mir-4449	GPD1	525042	Predicted miRanda Score: 171	20799968	Phospholipid metabolism
bta-mir-2411-3p	MTMR3	535099	Predicted miRanda Score: 173	20799968	Phospholipid metabolism
bta-mir-4449	PCTP	317656	Predicted miRanda Score: 160	20799968	Phospholipid metabolism
bta-mir-4449	PTDSS1	509819	Predicted miRanda Score: 171	20799968	Phospholipid metabolism
hsa-mir-129-5p	COL1A1	1277	HITS-CLIP//Luciferase reporter assay//qRT-PCR//Western blot	28482162|27418678	PI3K Akt signaling pathway
hsa-mir-129-5p	COL1A1	1277	HITS-CLIP//Luciferase reporter assay//qRT-PCR//Western blot	28482162|27418678	PI3K Akt signaling pathway
bta-mir-677	EGFR	407217	Predicted miRanda Score: 178	20799968	PI3K Akt signaling pathway
bta-mir-4449	EPO	280784	Predicted miRanda Score: 166	20799968	PI3K Akt signaling pathway
hsa-mir-1246	GSK3B	2932	Immunofluorescence//Luciferase reporter assay//qRT-PCR	27639189	PI3K Akt signaling pathway
bta-mir-4449	HRAS	100298939	Predicted miRanda Score: 174	20799968	PI3K Akt signaling pathway
hsa-mir-129-5p	IGF1	3479	Luciferase reporter assay//qRT-PCR//Western blot	26510428	PI3K Akt signaling pathway
bta-mir-4449	IGF2	281240	Predicted miRanda Score: 164	20799968	PI3K Akt signaling pathway
bta-mir-4449	ITGA5	281873	Predicted miRanda Score: 181	20799968	PI3K Akt signaling pathway
hsa-mir-129-5p	MAPK1	5594	Luciferase reporter assay//qRT-PCR//Western blot	26510428	PI3K Akt signaling pathway
bta-mir-4449	NOS3	287024	Predicted miRanda Score: 160	20799968	PI3K Akt signaling pathway
bta-mir-4449	PDGFA	505908	Predicted miRanda Score: 164	20799968	PI3K Akt signaling pathway
hsa-mir-129-5p	PDPK1	5170	Luciferase reporter assay	26884980	PI3K Akt signaling pathway
bta-mir-4449	VEGFB	NA	Predicted miRanda Score: 173	20799968	PI3K Akt signaling pathway
hsa-mir-129-5p	APC	324	Luciferase reporter assay	24194897	Regulation of actin cytoskeleton
hsa-mir-129-5p	BDKRB2	624	Luciferase reporter assay//qRT-PCR	25008064	Regulation of actin cytoskeleton
bta-mir-677	C7	507339	Predicted miRanda Score: 191	20799968	Regulation of actin cytoskeleton
bta-mir-4449	C8A	527391	Predicted miRanda Score: 168	20799968	Regulation of actin cytoskeleton
bta-mir-4449	DOCK1	537203	Predicted miRanda Score: 167	20799968	Regulation of actin cytoskeleton
bta-mir-677	EGFR	407217	Predicted miRanda Score: 178	20799968	Regulation of actin cytoskeleton
bta-mir-4449	HRAS	100298939	Predicted miRanda Score: 174	20799968	Regulation of actin cytoskeleton
bta-mir-4449	ITGA5	281873	Predicted miRanda Score: 181	20799968	Regulation of actin cytoskeleton
hsa-mir-129-5p	MAPK1	5594	Luciferase reporter assay//qRT-PCR//Western blot	26510428	Regulation of actin cytoskeleton
bta-mir-4449	PDGFA	505908	Predicted miRanda Score: 164	20799968	Regulation of actin cytoskeleton
bta-mir-2427	ACER1	518021	Predicted miRanda Score: 162	20799968	Sphingolipid signaling pathway
hsa-mir-129-5p	BDKRB2	624	Luciferase reporter assay//qRT-PCR	25008064	Sphingolipid signaling pathway
bta-mir-4449	CTSD	282883	Predicted miRanda Score: 176	20799968	Sphingolipid signaling pathway
bta-mir-4449	HRAS	100298939	Predicted miRanda Score: 174	20799968	Sphingolipid signaling pathway
hsa-mir-129-5p	MAPK1	5594	Luciferase reporter assay//qRT-PCR//Western blot	26510428	Sphingolipid signaling pathway
bta-mir-4449	NOS3	287024	Predicted miRanda Score: 160	20799968	Sphingolipid signaling pathway
hsa-mir-129-5p	PDPK1	5170	Luciferase reporter assay	26884980	Sphingolipid signaling pathway
bta-mir-4449	S1PR2	540305	Predicted miRanda Score: 172	20799968	Sphingolipid signaling pathway
